# Supplementary material for: High-Voltage Stabilization of O3-Type Layered Oxide for Sodium-Ion Batteries by Simultaneous Tin Dual Modification
Source: Chem Mater. 2022 Apr 29;34(9):4153–65. doi: 10.1021/acs.chemmater.2c00522 (PMC9097156; doi:10.1021/acs.chemmater.2c00522)
Supplement: Supplementary file 1 — cm2c00522_si_001.cif [file cm2c00522_si_001.cif]

data_EKSN2_publ

_pd_block_id
  2022-02-12T16:34|EKSN2||

_audit_creation_method  "from EXP file using GSAS2CIF"
_audit_creation_date                   2022-02-12T16:34
_audit_author_name                     ""
_audit_update_record
; 2022-02-12T16:34  Initial CIF as created by GSAS2CIF
;

#=============================================================================
# this information describes the project, paper etc. for the CIF             #
# Acta Cryst. Section C papers and editorial correspondence is generated     #
# from the information in this section                                       #
#                                                                            #
#   (from)   CIF submission form for Rietveld refinements (Acta Cryst. C)    #
#                                                 Version 14 December 1998   #
#=============================================================================
# 1. SUBMISSION DETAILS

_publ_contact_author_name            ?   # Name of author for correspondence
_publ_contact_author_address             # Address of author for correspondence
; ?
;
_publ_contact_author_email           ?
_publ_contact_author_fax             ?
_publ_contact_author_phone           ?

_publ_contact_letter
; ?
;

_publ_requested_journal              ?
_publ_requested_coeditor_name        ?
_publ_requested_category             ?   # Acta C: one of CI/CM/CO/FI/FM/FO

#==============================================================================

# 2. PROCESSING SUMMARY (IUCr Office Use Only)

_journal_data_validation_number      ?

_journal_date_recd_electronic        ?
_journal_date_to_coeditor            ?
_journal_date_from_coeditor          ?
_journal_date_accepted               ?
_journal_date_printers_first         ?
_journal_date_printers_final         ?
_journal_date_proofs_out             ?
_journal_date_proofs_in              ?
_journal_coeditor_name               ?
_journal_coeditor_code               ?
_journal_coeditor_notes
; ?
;
_journal_techeditor_code             ?
_journal_techeditor_notes
; ?
;
_journal_coden_ASTM                  ?
_journal_name_full                   ?
_journal_year                        ?
_journal_volume                      ?
_journal_issue                       ?
_journal_page_first                  ?
_journal_page_last                   ?
_journal_paper_category              ?
_journal_suppl_publ_number           ?
_journal_suppl_publ_pages            ?

#==============================================================================

# 3. TITLE AND AUTHOR LIST

_publ_section_title
; ?
;
_publ_section_title_footnote
; ?
;

# The loop structure below should contain the names and addresses of all
# authors, in the required order of publication. Repeat as necessary.

loop_
	_publ_author_name
        _publ_author_footnote
	_publ_author_address
 ?                                   #<--'Last name, first name'
; ?
;
; ?
;

#==============================================================================

# 4. TEXT

_publ_section_synopsis
;  ?
;
_publ_section_abstract
; ?
;
_publ_section_comment
; ?
;
_publ_section_exptl_prep      # Details of the preparation of the sample(s)
                              # should be given here.
; ?
;
_publ_section_exptl_refinement
; ?
;
_publ_section_references
; ?
;
_publ_section_figure_captions
; ?
;
_publ_section_acknowledgements
; ?
;

#=============================================================================
# 5. OVERALL REFINEMENT & COMPUTING DETAILS

_refine_special_details
; ?
;
_pd_proc_ls_special_details
; ?
;

# The following items are used to identify the programs used.
_computing_molecular_graphics     ?
_computing_publication_material   ?

_refine_ls_weighting_scheme       ?
_refine_ls_weighting_details      ?
_refine_ls_hydrogen_treatment     ?
_refine_ls_extinction_method      ?
_refine_ls_extinction_coef        ?
_refine_ls_number_constraints     ?

_refine_ls_restrained_S_all       ?
_refine_ls_restrained_S_obs       ?

#==============================================================================
# 6. SAMPLE PREPARATION DATA

# (In the unusual case where multiple samples are used in a single
#  Rietveld study, this information should be moved into the phase
#  blocks)

# The following three fields describe the preparation of the material.
# The cooling rate is in K/min.  The pressure at which the sample was
# prepared is in kPa.  The temperature of preparation is in K.

_pd_prep_cool_rate                2
_pd_prep_pressure                 ?
_pd_prep_temperature              298.15

_pd_char_colour                   Black       # use ICDD colour descriptions
_refine_ls_shift/su_max                0.03
_refine_ls_shift/su_mean               0.02
_computing_structure_refinement        GSAS
_refine_ls_number_parameters           23
_refine_ls_goodness_of_fit_all         1.33
_refine_ls_number_restraints           0
_refine_ls_matrix_type                 full

#==============================================================================
# 7. CHEMICAL, STRUCTURAL AND CRYSTAL DATA

_pd_char_particle_morphology      ?

_chemical_name_systematic
; ?
;
_chemical_name_common             'Sodium nickel(III) iron(III) manganese(III) dioxide'
_chemical_formula_moiety          ?
_chemical_formula_structural      'Na (Ni0.33 Fe0.33 Mn0.33) O2'
_chemical_formula_analytical      ?
_chemical_melting_point           ?
_chemical_compound_source         ?       # for minerals and
                                          # natural products
_symmetry_space_group_name_Hall   'R -3 m'

_exptl_crystal_F_000               ?
_exptl_crystal_density_diffrn      4.51
_exptl_crystal_density_meas        ?
_exptl_crystal_density_method      ?

_cell_measurement_temperature     298.15

_cell_special_details
; ?
;

_geom_special_details             ?

# The following item identifies the program(s) used (if appropriate).
_computing_structure_solution     ?

#==============================================================================

# 8. Phase information from GSAS

_pd_phase_name
                   "from C:/GSAS/MyWork/XRD rfinement/0%/S9-5-1.EXP"
_cell_length_a                         2.97732(22)
_cell_length_b                         2.97732
_cell_length_c                         16.0395(17)
_cell_angle_alpha                      90.0
_cell_angle_beta                       90.0
_cell_angle_gamma                      120.0
_cell_volume                           123.132(25)
_symmetry_cell_setting                 trigonal
_symmetry_space_group_name_H-M         "R -3 m"
loop_
    _space_group_symop_id
    _space_group_symop_operation_xyz
     1  x,y,z
     2  -y,x-y,z
     3  y-x,-x,z
     4  y-x,y,z
     5  -y,-x,z
     6  x,x-y,z
     7  -x,-y,-z
     8  y,y-x,-z
     9  x-y,x,-z
    10  x-y,-y,-z
    11  y,x,-z
    12  -x,y-x,-z
    13  2/3+x,1/3+y,1/3+z
    14  2/3-y,1/3+x-y,1/3+z
    15  2/3+y-x,1/3-x,1/3+z
    16  2/3+y-x,1/3+y,1/3+z
    17  2/3-y,1/3-x,1/3+z
    18  2/3+x,1/3+x-y,1/3+z
    19  2/3-x,1/3-y,1/3-z
    20  2/3+y,1/3+y-x,1/3-z
    21  2/3+x-y,1/3+x,1/3-z
    22  2/3+x-y,1/3-y,1/3-z
    23  2/3+y,1/3+x,1/3-z
    24  2/3-x,1/3+y-x,1/3-z
    25  1/3+x,2/3+y,2/3+z
    26  1/3-y,2/3+x-y,2/3+z
    27  1/3+y-x,2/3-x,2/3+z
    28  1/3+y-x,2/3+y,2/3+z
    29  1/3-y,2/3-x,2/3+z
    30  1/3+x,2/3+x-y,2/3+z
    31  1/3-x,2/3-y,2/3-z
    32  1/3+y,2/3+y-x,2/3-z
    33  1/3+x-y,2/3+x,2/3-z
    34  1/3+x-y,2/3-y,2/3-z
    35  1/3+y,2/3+x,2/3-z
    36  1/3-x,2/3+y-x,2/3-z

# ATOMIC COORDINATES AND DISPLACEMENT PARAMETERS


loop_
      _atom_site_type_symbol
      _atom_site_label
      _atom_site_fract_x
      _atom_site_fract_y
      _atom_site_fract_z
      _atom_site_occupancy
      _atom_site_thermal_displace_type
      _atom_site_U_iso_or_equiv
      _atom_site_symmetry_multiplicity
Na
Na1     0.0          0.0          0.0          1.0        Uiso   0.0480(19)    3a
Ni
Ni1     0.0          0.0          0.5          0.33333    Uiso   0.0129(10)    3b
Fe
Fe1     0.0          0.0          0.5          0.33333    Uiso   0.0129(10)    3b
Mn
Mn1     0.0          0.0          0.5          0.33333    Uiso   0.0129(10)    3b
O2-
O1      0.0          0.0          0.23396(23)  1.0        Uiso   0.0215(16)    6c
 
# If you change Z, be sure to change all 3 of the following
_chemical_formula_sum                  "Fe0.333 Mn0.333 Na Ni0.333 O2"
_chemical_formula_weight               111.48
_cell_formula_units_Z                  3

# MOLECULAR GEOMETRY

loop_
      _geom_bond_atom_site_label_1
      _geom_bond_atom_site_label_2
      _geom_bond_distance
      _geom_bond_site_symmetry_1
      _geom_bond_site_symmetry_2
      _geom_bond_publ_flag
  Na1       Na1            2.97731(13)  .      1_445  N
  Na1       Na1            2.97731(13)  .      1_455  N
  Na1       Na1            2.97731(13)  .      1_545  N
  Na1       Na1            2.97731(13)  .      1_565  N
  Na1       Na1            2.97731(13)  .      1_655  N
  Na1       Na1            2.97731(13)  .      1_665  N
  Na1       Ni1            3.17821(21)  .    101_444  N
  Na1       Ni1            3.17821(21)  .    101_544  N
  Na1       Ni1            3.17821(21)  .    101_554  N
  Na1       Ni1            3.17821(21)  .    201_444  N
  Na1       Ni1            3.17821(21)  .    201_454  N
  Na1       Ni1            3.17821(21)  .    201_554  N
  Na1       Fe1            3.17821(21)  .    101_444  N
  Na1       Fe1            3.17821(21)  .    101_544  N
  Na1       Fe1            3.17821(21)  .    101_554  N
  Na1       Fe1            3.17821(21)  .    201_444  N
  Na1       Fe1            3.17821(21)  .    201_454  N
  Na1       Fe1            3.17821(21)  .    201_554  N
  Na1       Mn1            3.17821(21)  .    101_444  N
  Na1       Mn1            3.17821(21)  .    101_544  N
  Na1       Mn1            3.17821(21)  .    101_554  N
  Na1       Mn1            3.17821(21)  .    201_444  N
  Na1       Mn1            3.17821(21)  .    201_454  N
  Na1       Mn1            3.17821(21)  .    201_554  N
  Na1       O1              2.3442(25)  .    101_444  N
  Na1       O1              2.3442(25)  .    101_544  N
  Na1       O1              2.3442(25)  .    101_554  N
  Na1       O1              2.3442(25)  .   -201_334  N
  Na1       O1              2.3442(25)  .   -201_344  N
  Na1       O1              2.3442(25)  .   -201_444  N
  Ni1       Na1            3.17821(21)  .    101_445  N
  Ni1       Na1            3.17821(21)  .    101_545  N
  Ni1       Na1            3.17821(21)  .    101_555  N
  Ni1       Na1            3.17821(21)  .    201_445  N
  Ni1       Na1            3.17821(21)  .    201_455  N
  Ni1       Na1            3.17821(21)  .    201_555  N
  Ni1       O1              2.0298(20)  .   -101_334  N
  Ni1       O1              2.0298(20)  .   -101_434  N
  Ni1       O1              2.0298(20)  .   -101_444  N
  Ni1       O1              2.0298(20)  .    201_445  N
  Ni1       O1              2.0298(20)  .    201_455  N
  Ni1       O1              2.0298(20)  .    201_555  N
  Fe1       Na1            3.17821(21)  .    101_445  N
  Fe1       Na1            3.17821(21)  .    101_545  N
  Fe1       Na1            3.17821(21)  .    101_555  N
  Fe1       Na1            3.17821(21)  .    201_445  N
  Fe1       Na1            3.17821(21)  .    201_455  N
  Fe1       Na1            3.17821(21)  .    201_555  N
  Fe1       O1              2.0298(20)  .   -101_334  N
  Fe1       O1              2.0298(20)  .   -101_434  N
  Fe1       O1              2.0298(20)  .   -101_444  N
  Fe1       O1              2.0298(20)  .    201_445  N
  Fe1       O1              2.0298(20)  .    201_455  N
  Fe1       O1              2.0298(20)  .    201_555  N
  Mn1       Na1            3.17821(21)  .    101_445  N
  Mn1       Na1            3.17821(21)  .    101_545  N
  Mn1       Na1            3.17821(21)  .    101_555  N
  Mn1       Na1            3.17821(21)  .    201_445  N
  Mn1       Na1            3.17821(21)  .    201_455  N
  Mn1       Na1            3.17821(21)  .    201_555  N
  Mn1       Mn1            2.97731(13)  .      1_445  N
  Mn1       Mn1            2.97731(13)  .      1_455  N
  Mn1       Mn1            2.97731(13)  .      1_545  N
  Mn1       Mn1            2.97731(13)  .      1_565  N
  Mn1       Mn1            2.97731(13)  .      1_655  N
  Mn1       Mn1            2.97731(13)  .      1_665  N
  Mn1       O1              2.0298(20)  .   -101_334  N
  Mn1       O1              2.0298(20)  .   -101_434  N
  Mn1       O1              2.0298(20)  .   -101_444  N
  Mn1       O1              2.0298(20)  .    201_445  N
  Mn1       O1              2.0298(20)  .    201_455  N
  Mn1       O1              2.0298(20)  .    201_555  N
  O1        Na1             2.3442(25)  .    201_445  N
  O1        Na1             2.3442(25)  .    201_455  N
  O1        Na1             2.3442(25)  .    201_555  N
  O1        Ni1             2.0298(20)  .    101_444  N
  O1        Ni1             2.0298(20)  .    101_544  N
  O1        Ni1             2.0298(20)  .    101_554  N
  O1        Fe1             2.0298(20)  .    101_444  N
  O1        Fe1             2.0298(20)  .    101_544  N
  O1        Fe1             2.0298(20)  .    101_554  N
  O1        Mn1             2.0298(20)  .    101_444  N
  O1        Mn1             2.0298(20)  .    101_544  N
  O1        Mn1             2.0298(20)  .    101_554  N

loop_
      _geom_angle_atom_site_label_1
      _geom_angle_atom_site_label_2
      _geom_angle_atom_site_label_3
      _geom_angle
      _geom_angle_site_symmetry_1
      _geom_angle_site_symmetry_2
      _geom_angle_site_symmetry_3
      _geom_angle_publ_flag
  Na1       Na1       Na1                   60.0      1_445  .      1_455  N
  Na1       Na1       Na1                   60.0      1_445  .      1_545  N
  Na1       Na1       Na1                  120.0      1_445  .      1_565  N
  Na1       Na1       Na1                  120.0      1_445  .      1_655  N
  Na1       Na1       Na1                  180.0      1_445  .      1_665  N
  Na1       Na1       Fe1            62.0699(22)      1_445  .    101_444  N
  Na1       Na1       Fe1                   90.0      1_445  .    101_544  N
  Na1       Na1       Fe1           117.9301(22)      1_445  .    101_554  N
  Na1       Na1       Fe1            62.0699(22)      1_445  .    201_444  N
  Na1       Na1       Fe1                   90.0      1_445  .    201_454  N
  Na1       Na1       Fe1           117.9301(22)      1_445  .    201_554  N
  Na1       Na1       Mn1            62.0699(22)      1_445  .    101_444  N
  Na1       Na1       Mn1                   90.0      1_445  .    101_544  N
  Na1       Na1       Mn1           117.9301(22)      1_445  .    101_554  N
  Na1       Na1       Mn1            62.0699(22)      1_445  .    201_444  N
  Na1       Na1       Mn1                   90.0      1_445  .    201_454  N
  Na1       Na1       Mn1           117.9301(22)      1_445  .    201_554  N
  Na1       Na1       O1                50.58(5)      1_445  .    101_444  N
  Na1       Na1       O1                    90.0      1_445  .    101_544  N
  Na1       Na1       O1               129.42(5)      1_445  .    101_554  N
  Na1       Na1       O1                50.58(5)      1_445  .   -201_334  N
  Na1       Na1       O1                    90.0      1_445  .   -201_344  N
  Na1       Na1       O1               129.42(5)      1_445  .   -201_444  N
  Na1       Na1       Na1                  120.0      1_455  .      1_545  N
  Na1       Na1       Na1                   60.0      1_455  .      1_565  N
  Na1       Na1       Na1                  180.0      1_455  .      1_655  N
  Na1       Na1       Na1                  120.0      1_455  .      1_665  N
  Na1       Na1       Fe1            62.0699(22)      1_455  .    101_444  N
  Na1       Na1       Fe1           117.9301(22)      1_455  .    101_544  N
  Na1       Na1       Fe1                   90.0      1_455  .    101_554  N
  Na1       Na1       Fe1                   90.0      1_455  .    201_444  N
  Na1       Na1       Fe1            62.0699(22)      1_455  .    201_454  N
  Na1       Na1       Fe1           117.9301(22)      1_455  .    201_554  N
  Na1       Na1       Mn1            62.0699(22)      1_455  .    101_444  N
  Na1       Na1       Mn1           117.9301(22)      1_455  .    101_544  N
  Na1       Na1       Mn1                   90.0      1_455  .    101_554  N
  Na1       Na1       Mn1                   90.0      1_455  .    201_444  N
  Na1       Na1       Mn1            62.0699(22)      1_455  .    201_454  N
  Na1       Na1       Mn1           117.9301(22)      1_455  .    201_554  N
  Na1       Na1       O1                50.58(5)      1_455  .    101_444  N
  Na1       Na1       O1               129.42(5)      1_455  .    101_544  N
  Na1       Na1       O1                    90.0      1_455  .    101_554  N
  Na1       Na1       O1                    90.0      1_455  .   -201_334  N
  Na1       Na1       O1                50.58(5)      1_455  .   -201_344  N
  Na1       Na1       O1               129.42(5)      1_455  .   -201_444  N
  Na1       Na1       Na1                  180.0      1_545  .      1_565  N
  Na1       Na1       Na1                   60.0      1_545  .      1_655  N
  Na1       Na1       Na1                  120.0      1_545  .      1_665  N
  Na1       Na1       Fe1                   90.0      1_545  .    101_444  N
  Na1       Na1       Fe1            62.0699(22)      1_545  .    101_544  N
  Na1       Na1       Fe1           117.9301(22)      1_545  .    101_554  N
  Na1       Na1       Fe1            62.0699(22)      1_545  .    201_444  N
  Na1       Na1       Fe1           117.9301(22)      1_545  .    201_454  N
  Na1       Na1       Fe1                   90.0      1_545  .    201_554  N
  Na1       Na1       Mn1                   90.0      1_545  .    101_444  N
  Na1       Na1       Mn1            62.0699(22)      1_545  .    101_544  N
  Na1       Na1       Mn1           117.9301(22)      1_545  .    101_554  N
  Na1       Na1       Mn1            62.0699(22)      1_545  .    201_444  N
  Na1       Na1       Mn1           117.9301(22)      1_545  .    201_454  N
  Na1       Na1       Mn1                   90.0      1_545  .    201_554  N
  Na1       Na1       O1                    90.0      1_545  .    101_444  N
  Na1       Na1       O1                50.58(5)      1_545  .    101_544  N
  Na1       Na1       O1               129.42(5)      1_545  .    101_554  N
  Na1       Na1       O1                50.58(5)      1_545  .   -201_334  N
  Na1       Na1       O1               129.42(5)      1_545  .   -201_344  N
  Na1       Na1       O1                    90.0      1_545  .   -201_444  N
  Na1       Na1       Na1                  120.0      1_565  .      1_655  N
  Na1       Na1       Na1                   60.0      1_565  .      1_665  N
  Na1       Na1       Fe1                   90.0      1_565  .    101_444  N
  Na1       Na1       Fe1           117.9301(22)      1_565  .    101_544  N
  Na1       Na1       Fe1            62.0699(22)      1_565  .    101_554  N
  Na1       Na1       Fe1           117.9301(22)      1_565  .    201_444  N
  Na1       Na1       Fe1            62.0699(22)      1_565  .    201_454  N
  Na1       Na1       Fe1                   90.0      1_565  .    201_554  N
  Na1       Na1       Mn1                   90.0      1_565  .    101_444  N
  Na1       Na1       Mn1           117.9301(22)      1_565  .    101_544  N
  Na1       Na1       Mn1            62.0699(22)      1_565  .    101_554  N
  Na1       Na1       Mn1           117.9301(22)      1_565  .    201_444  N
  Na1       Na1       Mn1            62.0699(22)      1_565  .    201_454  N
  Na1       Na1       Mn1                   90.0      1_565  .    201_554  N
  Na1       Na1       O1                    90.0      1_565  .    101_444  N
  Na1       Na1       O1               129.42(5)      1_565  .    101_544  N
  Na1       Na1       O1                50.58(5)      1_565  .    101_554  N
  Na1       Na1       O1               129.42(5)      1_565  .   -201_334  N
  Na1       Na1       O1                50.58(5)      1_565  .   -201_344  N
  Na1       Na1       O1                    90.0      1_565  .   -201_444  N
  Na1       Na1       Na1                   60.0      1_655  .      1_665  N
  Na1       Na1       Fe1           117.9301(22)      1_655  .    101_444  N
  Na1       Na1       Fe1            62.0699(22)      1_655  .    101_544  N
  Na1       Na1       Fe1                   90.0      1_655  .    101_554  N
  Na1       Na1       Fe1                   90.0      1_655  .    201_444  N
  Na1       Na1       Fe1           117.9301(22)      1_655  .    201_454  N
  Na1       Na1       Fe1            62.0699(22)      1_655  .    201_554  N
  Na1       Na1       Mn1           117.9301(22)      1_655  .    101_444  N
  Na1       Na1       Mn1            62.0699(22)      1_655  .    101_544  N
  Na1       Na1       Mn1                   90.0      1_655  .    101_554  N
  Na1       Na1       Mn1                   90.0      1_655  .    201_444  N
  Na1       Na1       Mn1           117.9301(22)      1_655  .    201_454  N
  Na1       Na1       Mn1            62.0699(22)      1_655  .    201_554  N
  Na1       Na1       O1               129.42(5)      1_655  .    101_444  N
  Na1       Na1       O1                50.58(5)      1_655  .    101_544  N
  Na1       Na1       O1                    90.0      1_655  .    101_554  N
  Na1       Na1       O1                    90.0      1_655  .   -201_334  N
  Na1       Na1       O1               129.42(5)      1_655  .   -201_344  N
  Na1       Na1       O1                50.58(5)      1_655  .   -201_444  N
  Na1       Na1       Fe1           117.9301(22)      1_665  .    101_444  N
  Na1       Na1       Fe1                   90.0      1_665  .    101_544  N
  Na1       Na1       Fe1            62.0699(22)      1_665  .    101_554  N
  Na1       Na1       Fe1           117.9301(22)      1_665  .    201_444  N
  Na1       Na1       Fe1                   90.0      1_665  .    201_454  N
  Na1       Na1       Fe1            62.0699(22)      1_665  .    201_554  N
  Na1       Na1       Mn1           117.9301(22)      1_665  .    101_444  N
  Na1       Na1       Mn1                   90.0      1_665  .    101_544  N
  Na1       Na1       Mn1            62.0699(22)      1_665  .    101_554  N
  Na1       Na1       Mn1           117.9301(22)      1_665  .    201_444  N
  Na1       Na1       Mn1                   90.0      1_665  .    201_454  N
  Na1       Na1       Mn1            62.0699(22)      1_665  .    201_554  N
  Na1       Na1       O1               129.42(5)      1_665  .    101_444  N
  Na1       Na1       O1                    90.0      1_665  .    101_544  N
  Na1       Na1       O1                50.58(5)      1_665  .    101_554  N
  Na1       Na1       O1               129.42(5)      1_665  .   -201_334  N
  Na1       Na1       O1                    90.0      1_665  .   -201_344  N
  Na1       Na1       O1                50.58(5)      1_665  .   -201_444  N
  Fe1       Na1       Fe1              55.860(4)    101_444  .    101_544  N
  Fe1       Na1       Fe1              55.860(4)    101_444  .    101_554  N
  Fe1       Na1       Fe1             124.140(4)    101_444  .    201_444  N
  Fe1       Na1       Fe1             124.140(4)    101_444  .    201_454  N
  Fe1       Na1       Fe1                  180.0    101_444  .    201_554  N
  Fe1       Na1       Mn1                    0.0    101_444  .    101_444  N
  Fe1       Na1       Mn1              55.860(4)    101_444  .    101_544  N
  Fe1       Na1       Mn1              55.860(4)    101_444  .    101_554  N
  Fe1       Na1       Mn1             124.140(4)    101_444  .    201_444  N
  Fe1       Na1       Mn1             124.140(4)    101_444  .    201_454  N
  Fe1       Na1       Mn1                  180.0    101_444  .    201_554  N
  Fe1       Na1       O1               100.09(7)    101_444  .    101_444  N
  Fe1       Na1       O1               140.37(4)    101_444  .    101_544  N
  Fe1       Na1       O1               140.37(4)    101_444  .    101_554  N
  Fe1       Na1       O1                39.63(4)    101_444  .   -201_334  N
  Fe1       Na1       O1                39.63(4)    101_444  .   -201_344  N
  Fe1       Na1       O1                79.91(7)    101_444  .   -201_444  N
  Fe1       Na1       Fe1              55.860(4)    101_544  .    101_554  N
  Fe1       Na1       Fe1             124.140(4)    101_544  .    201_444  N
  Fe1       Na1       Fe1                  180.0    101_544  .    201_454  N
  Fe1       Na1       Fe1             124.140(4)    101_544  .    201_554  N
  Fe1       Na1       Mn1              55.860(4)    101_544  .    101_444  N
  Fe1       Na1       Mn1                    0.0    101_544  .    101_544  N
  Fe1       Na1       Mn1              55.860(4)    101_544  .    101_554  N
  Fe1       Na1       Mn1             124.140(4)    101_544  .    201_444  N
  Fe1       Na1       Mn1                  180.0    101_544  .    201_454  N
  Fe1       Na1       Mn1             124.140(4)    101_544  .    201_554  N
  Fe1       Na1       O1               140.37(4)    101_544  .    101_444  N
  Fe1       Na1       O1               100.09(7)    101_544  .    101_544  N
  Fe1       Na1       O1               140.37(4)    101_544  .    101_554  N
  Fe1       Na1       O1                39.63(4)    101_544  .   -201_334  N
  Fe1       Na1       O1                79.91(7)    101_544  .   -201_344  N
  Fe1       Na1       O1                39.63(4)    101_544  .   -201_444  N
  Fe1       Na1       Fe1                  180.0    101_554  .    201_444  N
  Fe1       Na1       Fe1             124.140(4)    101_554  .    201_454  N
  Fe1       Na1       Fe1             124.140(4)    101_554  .    201_554  N
  Fe1       Na1       Mn1              55.860(4)    101_554  .    101_444  N
  Fe1       Na1       Mn1              55.860(4)    101_554  .    101_544  N
  Fe1       Na1       Mn1                    0.0    101_554  .    101_554  N
  Fe1       Na1       Mn1                  180.0    101_554  .    201_444  N
  Fe1       Na1       Mn1             124.140(4)    101_554  .    201_454  N
  Fe1       Na1       Mn1             124.140(4)    101_554  .    201_554  N
  Fe1       Na1       O1               140.37(4)    101_554  .    101_444  N
  Fe1       Na1       O1               140.37(4)    101_554  .    101_544  N
  Fe1       Na1       O1               100.09(7)    101_554  .    101_554  N
  Fe1       Na1       O1                79.91(7)    101_554  .   -201_334  N
  Fe1       Na1       O1                39.63(4)    101_554  .   -201_344  N
  Fe1       Na1       O1                39.63(4)    101_554  .   -201_444  N
  Fe1       Na1       Fe1              55.860(4)    201_444  .    201_454  N
  Fe1       Na1       Fe1              55.860(4)    201_444  .    201_554  N
  Fe1       Na1       Mn1             124.140(4)    201_444  .    101_444  N
  Fe1       Na1       Mn1             124.140(4)    201_444  .    101_544  N
  Fe1       Na1       Mn1                  180.0    201_444  .    101_554  N
  Fe1       Na1       Mn1                    0.0    201_444  .    201_444  N
  Fe1       Na1       Mn1              55.860(4)    201_444  .    201_454  N
  Fe1       Na1       Mn1              55.860(4)    201_444  .    201_554  N
  Fe1       Na1       O1                39.63(4)    201_444  .    101_444  N
  Fe1       Na1       O1                39.63(4)    201_444  .    101_544  N
  Fe1       Na1       O1                79.91(7)    201_444  .    101_554  N
  Fe1       Na1       O1               100.09(7)    201_444  .   -201_334  N
  Fe1       Na1       O1               140.37(4)    201_444  .   -201_344  N
  Fe1       Na1       O1               140.37(4)    201_444  .   -201_444  N
  Fe1       Na1       Fe1              55.860(4)    201_454  .    201_554  N
  Fe1       Na1       Mn1             124.140(4)    201_454  .    101_444  N
  Fe1       Na1       Mn1                  180.0    201_454  .    101_544  N
  Fe1       Na1       Mn1             124.140(4)    201_454  .    101_554  N
  Fe1       Na1       Mn1              55.860(4)    201_454  .    201_444  N
  Fe1       Na1       Mn1                    0.0    201_454  .    201_454  N
  Fe1       Na1       Mn1              55.860(4)    201_454  .    201_554  N
  Fe1       Na1       O1                39.63(4)    201_454  .    101_444  N
  Fe1       Na1       O1                79.91(7)    201_454  .    101_544  N
  Fe1       Na1       O1                39.63(4)    201_454  .    101_554  N
  Fe1       Na1       O1               140.37(4)    201_454  .   -201_334  N
  Fe1       Na1       O1               100.09(7)    201_454  .   -201_344  N
  Fe1       Na1       O1               140.37(4)    201_454  .   -201_444  N
  Fe1       Na1       Mn1                  180.0    201_554  .    101_444  N
  Fe1       Na1       Mn1             124.140(4)    201_554  .    101_544  N
  Fe1       Na1       Mn1             124.140(4)    201_554  .    101_554  N
  Fe1       Na1       Mn1              55.860(4)    201_554  .    201_444  N
  Fe1       Na1       Mn1              55.860(4)    201_554  .    201_454  N
  Fe1       Na1       Mn1                    0.0    201_554  .    201_554  N
  Fe1       Na1       O1                79.91(7)    201_554  .    101_444  N
  Fe1       Na1       O1                39.63(4)    201_554  .    101_544  N
  Fe1       Na1       O1                39.63(4)    201_554  .    101_554  N
  Fe1       Na1       O1               140.37(4)    201_554  .   -201_334  N
  Fe1       Na1       O1               140.37(4)    201_554  .   -201_344  N
  Fe1       Na1       O1               100.09(7)    201_554  .   -201_444  N
  Mn1       Na1       Mn1              55.860(4)    101_444  .    101_544  N
  Mn1       Na1       Mn1              55.860(4)    101_444  .    101_554  N
  Mn1       Na1       Mn1             124.140(4)    101_444  .    201_444  N
  Mn1       Na1       Mn1             124.140(4)    101_444  .    201_454  N
  Mn1       Na1       Mn1                  180.0    101_444  .    201_554  N
  Mn1       Na1       O1               100.09(7)    101_444  .    101_444  N
  Mn1       Na1       O1               140.37(4)    101_444  .    101_544  N
  Mn1       Na1       O1               140.37(4)    101_444  .    101_554  N
  Mn1       Na1       O1                39.63(4)    101_444  .   -201_334  N
  Mn1       Na1       O1                39.63(4)    101_444  .   -201_344  N
  Mn1       Na1       O1                79.91(7)    101_444  .   -201_444  N
  Mn1       Na1       Mn1              55.860(4)    101_544  .    101_554  N
  Mn1       Na1       Mn1             124.140(4)    101_544  .    201_444  N
  Mn1       Na1       Mn1                  180.0    101_544  .    201_454  N
  Mn1       Na1       Mn1             124.140(4)    101_544  .    201_554  N
  Mn1       Na1       O1               140.37(4)    101_544  .    101_444  N
  Mn1       Na1       O1               100.09(7)    101_544  .    101_544  N
  Mn1       Na1       O1               140.37(4)    101_544  .    101_554  N
  Mn1       Na1       O1                39.63(4)    101_544  .   -201_334  N
  Mn1       Na1       O1                79.91(7)    101_544  .   -201_344  N
  Mn1       Na1       O1                39.63(4)    101_544  .   -201_444  N
  Mn1       Na1       Mn1                  180.0    101_554  .    201_444  N
  Mn1       Na1       Mn1             124.140(4)    101_554  .    201_454  N
  Mn1       Na1       Mn1             124.140(4)    101_554  .    201_554  N
  Mn1       Na1       O1               140.37(4)    101_554  .    101_444  N
  Mn1       Na1       O1               140.37(4)    101_554  .    101_544  N
  Mn1       Na1       O1               100.09(7)    101_554  .    101_554  N
  Mn1       Na1       O1                79.91(7)    101_554  .   -201_334  N
  Mn1       Na1       O1                39.63(4)    101_554  .   -201_344  N
  Mn1       Na1       O1                39.63(4)    101_554  .   -201_444  N
  Mn1       Na1       Mn1              55.860(4)    201_444  .    201_454  N
  Mn1       Na1       Mn1              55.860(4)    201_444  .    201_554  N
  Mn1       Na1       O1                39.63(4)    201_444  .    101_444  N
  Mn1       Na1       O1                39.63(4)    201_444  .    101_544  N
  Mn1       Na1       O1                79.91(7)    201_444  .    101_554  N
  Mn1       Na1       O1               100.09(7)    201_444  .   -201_334  N
  Mn1       Na1       O1               140.37(4)    201_444  .   -201_344  N
  Mn1       Na1       O1               140.37(4)    201_444  .   -201_444  N
  Mn1       Na1       Mn1              55.860(4)    201_454  .    201_554  N
  Mn1       Na1       O1                39.63(4)    201_454  .    101_444  N
  Mn1       Na1       O1                79.91(7)    201_454  .    101_544  N
  Mn1       Na1       O1                39.63(4)    201_454  .    101_554  N
  Mn1       Na1       O1               140.37(4)    201_454  .   -201_334  N
  Mn1       Na1       O1               100.09(7)    201_454  .   -201_344  N
  Mn1       Na1       O1               140.37(4)    201_454  .   -201_444  N
  Mn1       Na1       O1                79.91(7)    201_554  .    101_444  N
  Mn1       Na1       O1                39.63(4)    201_554  .    101_544  N
  Mn1       Na1       O1                39.63(4)    201_554  .    101_554  N
  Mn1       Na1       O1               140.37(4)    201_554  .   -201_334  N
  Mn1       Na1       O1               140.37(4)    201_554  .   -201_344  N
  Mn1       Na1       O1               100.09(7)    201_554  .   -201_444  N
  O1        Na1       O1               78.85(10)    101_444  .    101_544  N
  O1        Na1       O1               78.85(10)    101_444  .    101_554  N
  O1        Na1       O1              101.15(10)    101_444  .   -201_334  N
  O1        Na1       O1              101.15(10)    101_444  .   -201_344  N
  O1        Na1       O1                   180.0    101_444  .   -201_444  N
  O1        Na1       O1               78.85(10)    101_544  .    101_554  N
  O1        Na1       O1              101.15(10)    101_544  .   -201_334  N
  O1        Na1       O1                   180.0    101_544  .   -201_344  N
  O1        Na1       O1              101.15(10)    101_544  .   -201_444  N
  O1        Na1       O1                   180.0    101_554  .   -201_334  N
  O1        Na1       O1              101.15(10)    101_554  .   -201_344  N
  O1        Na1       O1              101.15(10)    101_554  .   -201_444  N
  O1        Na1       O1               78.85(10)   -201_334  .   -201_344  N
  O1        Na1       O1               78.85(10)   -201_334  .   -201_444  N
  O1        Na1       O1               78.85(10)   -201_344  .   -201_444  N
  O1        Ni1       O1               94.35(12)   -101_334  .   -101_434  N
  O1        Ni1       O1               94.35(12)   -101_334  .   -101_444  N
  O1        Ni1       O1               85.65(12)   -101_334  .    201_445  N
  O1        Ni1       O1               85.65(12)   -101_334  .    201_455  N
  O1        Ni1       O1                   180.0   -101_334  .    201_555  N
  O1        Ni1       O1               94.35(12)   -101_434  .   -101_444  N
  O1        Ni1       O1               85.65(12)   -101_434  .    201_445  N
  O1        Ni1       O1                   180.0   -101_434  .    201_455  N
  O1        Ni1       O1               85.65(12)   -101_434  .    201_555  N
  O1        Ni1       O1                   180.0   -101_444  .    201_445  N
  O1        Ni1       O1               85.65(12)   -101_444  .    201_455  N
  O1        Ni1       O1               85.65(12)   -101_444  .    201_555  N
  O1        Ni1       O1               94.35(12)    201_445  .    201_455  N
  O1        Ni1       O1               94.35(12)    201_445  .    201_555  N
  O1        Ni1       O1               94.35(12)    201_455  .    201_555  N
  Na1       Fe1       Na1              55.860(4)    101_445  .    101_545  N
  Na1       Fe1       Na1              55.860(4)    101_445  .    101_555  N
  Na1       Fe1       Na1             124.140(4)    101_445  .    201_445  N
  Na1       Fe1       Na1             124.140(4)    101_445  .    201_455  N
  Na1       Fe1       Na1                  180.0    101_445  .    201_555  N
  Na1       Fe1       O1                89.39(9)    101_445  .   -101_334  N
  Na1       Fe1       O1               132.56(7)    101_445  .   -101_434  N
  Na1       Fe1       O1               132.56(7)    101_445  .   -101_444  N
  Na1       Fe1       O1                47.44(7)    101_445  .    201_445  N
  Na1       Fe1       O1                47.44(7)    101_445  .    201_455  N
  Na1       Fe1       O1                90.61(9)    101_445  .    201_555  N
  Na1       Fe1       Na1              55.860(4)    101_545  .    101_555  N
  Na1       Fe1       Na1             124.140(4)    101_545  .    201_445  N
  Na1       Fe1       Na1                  180.0    101_545  .    201_455  N
  Na1       Fe1       Na1             124.140(4)    101_545  .    201_555  N
  Na1       Fe1       O1               132.56(7)    101_545  .   -101_334  N
  Na1       Fe1       O1                89.39(9)    101_545  .   -101_434  N
  Na1       Fe1       O1               132.56(7)    101_545  .   -101_444  N
  Na1       Fe1       O1                47.44(7)    101_545  .    201_445  N
  Na1       Fe1       O1                90.61(9)    101_545  .    201_455  N
  Na1       Fe1       O1                47.44(7)    101_545  .    201_555  N
  Na1       Fe1       Na1                  180.0    101_555  .    201_445  N
  Na1       Fe1       Na1             124.140(4)    101_555  .    201_455  N
  Na1       Fe1       Na1             124.140(4)    101_555  .    201_555  N
  Na1       Fe1       O1               132.56(7)    101_555  .   -101_334  N
  Na1       Fe1       O1               132.56(7)    101_555  .   -101_434  N
  Na1       Fe1       O1                89.39(9)    101_555  .   -101_444  N
  Na1       Fe1       O1                90.61(9)    101_555  .    201_445  N
  Na1       Fe1       O1                47.44(7)    101_555  .    201_455  N
  Na1       Fe1       O1                47.44(7)    101_555  .    201_555  N
  Na1       Fe1       Na1              55.860(4)    201_445  .    201_455  N
  Na1       Fe1       Na1              55.860(4)    201_445  .    201_555  N
  Na1       Fe1       O1                47.44(7)    201_445  .   -101_334  N
  Na1       Fe1       O1                47.44(7)    201_445  .   -101_434  N
  Na1       Fe1       O1                90.61(9)    201_445  .   -101_444  N
  Na1       Fe1       O1                89.39(9)    201_445  .    201_445  N
  Na1       Fe1       O1               132.56(7)    201_445  .    201_455  N
  Na1       Fe1       O1               132.56(7)    201_445  .    201_555  N
  Na1       Fe1       Na1              55.860(4)    201_455  .    201_555  N
  Na1       Fe1       O1                47.44(7)    201_455  .   -101_334  N
  Na1       Fe1       O1                90.61(9)    201_455  .   -101_434  N
  Na1       Fe1       O1                47.44(7)    201_455  .   -101_444  N
  Na1       Fe1       O1               132.56(7)    201_455  .    201_445  N
  Na1       Fe1       O1                89.39(9)    201_455  .    201_455  N
  Na1       Fe1       O1               132.56(7)    201_455  .    201_555  N
  Na1       Fe1       O1                90.61(9)    201_555  .   -101_334  N
  Na1       Fe1       O1                47.44(7)    201_555  .   -101_434  N
  Na1       Fe1       O1                47.44(7)    201_555  .   -101_444  N
  Na1       Fe1       O1               132.56(7)    201_555  .    201_445  N
  Na1       Fe1       O1               132.56(7)    201_555  .    201_455  N
  Na1       Fe1       O1                89.39(9)    201_555  .    201_555  N
  O1        Fe1       O1               94.35(12)   -101_334  .   -101_434  N
  O1        Fe1       O1               94.35(12)   -101_334  .   -101_444  N
  O1        Fe1       O1               85.65(12)   -101_334  .    201_445  N
  O1        Fe1       O1               85.65(12)   -101_334  .    201_455  N
  O1        Fe1       O1                   180.0   -101_334  .    201_555  N
  O1        Fe1       O1               94.35(12)   -101_434  .   -101_444  N
  O1        Fe1       O1               85.65(12)   -101_434  .    201_445  N
  O1        Fe1       O1                   180.0   -101_434  .    201_455  N
  O1        Fe1       O1               85.65(12)   -101_434  .    201_555  N
  O1        Fe1       O1                   180.0   -101_444  .    201_445  N
  O1        Fe1       O1               85.65(12)   -101_444  .    201_455  N
  O1        Fe1       O1               85.65(12)   -101_444  .    201_555  N
  O1        Fe1       O1               94.35(12)    201_445  .    201_455  N
  O1        Fe1       O1               94.35(12)    201_445  .    201_555  N
  O1        Fe1       O1               94.35(12)    201_455  .    201_555  N
  Na1       Mn1       Na1              55.860(4)    101_445  .    101_545  N
  Na1       Mn1       Na1              55.860(4)    101_445  .    101_555  N
  Na1       Mn1       Na1             124.140(4)    101_445  .    201_445  N
  Na1       Mn1       Na1             124.140(4)    101_445  .    201_455  N
  Na1       Mn1       Na1                  180.0    101_445  .    201_555  N
  Na1       Mn1       O1                89.39(9)    101_445  .   -101_334  N
  Na1       Mn1       O1               132.56(7)    101_445  .   -101_434  N
  Na1       Mn1       O1               132.56(7)    101_445  .   -101_444  N
  Na1       Mn1       O1                47.44(7)    101_445  .    201_445  N
  Na1       Mn1       O1                47.44(7)    101_445  .    201_455  N
  Na1       Mn1       O1                90.61(9)    101_445  .    201_555  N
  Na1       Mn1       Na1              55.860(4)    101_545  .    101_555  N
  Na1       Mn1       Na1             124.140(4)    101_545  .    201_445  N
  Na1       Mn1       Na1                  180.0    101_545  .    201_455  N
  Na1       Mn1       Na1             124.140(4)    101_545  .    201_555  N
  Na1       Mn1       O1               132.56(7)    101_545  .   -101_334  N
  Na1       Mn1       O1                89.39(9)    101_545  .   -101_434  N
  Na1       Mn1       O1               132.56(7)    101_545  .   -101_444  N
  Na1       Mn1       O1                47.44(7)    101_545  .    201_445  N
  Na1       Mn1       O1                90.61(9)    101_545  .    201_455  N
  Na1       Mn1       O1                47.44(7)    101_545  .    201_555  N
  Na1       Mn1       Na1                  180.0    101_555  .    201_445  N
  Na1       Mn1       Na1             124.140(4)    101_555  .    201_455  N
  Na1       Mn1       Na1             124.140(4)    101_555  .    201_555  N
  Na1       Mn1       O1               132.56(7)    101_555  .   -101_334  N
  Na1       Mn1       O1               132.56(7)    101_555  .   -101_434  N
  Na1       Mn1       O1                89.39(9)    101_555  .   -101_444  N
  Na1       Mn1       O1                90.61(9)    101_555  .    201_445  N
  Na1       Mn1       O1                47.44(7)    101_555  .    201_455  N
  Na1       Mn1       O1                47.44(7)    101_555  .    201_555  N
  Na1       Mn1       Na1              55.860(4)    201_445  .    201_455  N
  Na1       Mn1       Na1              55.860(4)    201_445  .    201_555  N
  Na1       Mn1       O1                47.44(7)    201_445  .   -101_334  N
  Na1       Mn1       O1                47.44(7)    201_445  .   -101_434  N
  Na1       Mn1       O1                90.61(9)    201_445  .   -101_444  N
  Na1       Mn1       O1                89.39(9)    201_445  .    201_445  N
  Na1       Mn1       O1               132.56(7)    201_445  .    201_455  N
  Na1       Mn1       O1               132.56(7)    201_445  .    201_555  N
  Na1       Mn1       Na1              55.860(4)    201_455  .    201_555  N
  Na1       Mn1       O1                47.44(7)    201_455  .   -101_334  N
  Na1       Mn1       O1                90.61(9)    201_455  .   -101_434  N
  Na1       Mn1       O1                47.44(7)    201_455  .   -101_444  N
  Na1       Mn1       O1               132.56(7)    201_455  .    201_445  N
  Na1       Mn1       O1                89.39(9)    201_455  .    201_455  N
  Na1       Mn1       O1               132.56(7)    201_455  .    201_555  N
  Na1       Mn1       O1                90.61(9)    201_555  .   -101_334  N
  Na1       Mn1       O1                47.44(7)    201_555  .   -101_434  N
  Na1       Mn1       O1                47.44(7)    201_555  .   -101_444  N
  Na1       Mn1       O1               132.56(7)    201_555  .    201_445  N
  Na1       Mn1       O1               132.56(7)    201_555  .    201_455  N
  Na1       Mn1       O1                89.39(9)    201_555  .    201_555  N
  O1        Mn1       O1               94.35(12)   -101_334  .   -101_434  N
  O1        Mn1       O1               94.35(12)   -101_334  .   -101_444  N
  O1        Mn1       O1               85.65(12)   -101_334  .    201_445  N
  O1        Mn1       O1               85.65(12)   -101_334  .    201_455  N
  O1        Mn1       O1                   180.0   -101_334  .    201_555  N
  O1        Mn1       O1               94.35(12)   -101_434  .   -101_444  N
  O1        Mn1       O1               85.65(12)   -101_434  .    201_445  N
  O1        Mn1       O1                   180.0   -101_434  .    201_455  N
  O1        Mn1       O1               85.65(12)   -101_434  .    201_555  N
  O1        Mn1       O1                   180.0   -101_444  .    201_445  N
  O1        Mn1       O1               85.65(12)   -101_444  .    201_455  N
  O1        Mn1       O1               85.65(12)   -101_444  .    201_555  N
  O1        Mn1       O1               94.35(12)    201_445  .    201_455  N
  O1        Mn1       O1               94.35(12)    201_445  .    201_555  N
  O1        Mn1       O1               94.35(12)    201_455  .    201_555  N
  Na1       O1        Na1              78.85(10)    201_445  .    201_455  N
  Na1       O1        Na1              78.85(10)    201_445  .    201_555  N
  Na1       O1        Ni1             92.928(23)    201_445  .    101_444  N
  Na1       O1        Ni1             92.928(23)    201_445  .    101_544  N
  Na1       O1        Ni1             169.29(15)    201_445  .    101_554  N
  Na1       O1        Fe1             92.928(23)    201_445  .    101_444  N
  Na1       O1        Fe1             92.928(23)    201_445  .    101_544  N
  Na1       O1        Fe1             169.29(15)    201_445  .    101_554  N
  Na1       O1        Mn1             92.928(23)    201_445  .    101_444  N
  Na1       O1        Mn1             92.928(23)    201_445  .    101_544  N
  Na1       O1        Mn1             169.29(15)    201_445  .    101_554  N
  Na1       O1        Na1              78.85(10)    201_455  .    201_555  N
  Na1       O1        Ni1             92.928(23)    201_455  .    101_444  N
  Na1       O1        Ni1             169.29(15)    201_455  .    101_544  N
  Na1       O1        Ni1             92.928(23)    201_455  .    101_554  N
  Na1       O1        Fe1             92.928(23)    201_455  .    101_444  N
  Na1       O1        Fe1             169.29(15)    201_455  .    101_544  N
  Na1       O1        Fe1             92.928(23)    201_455  .    101_554  N
  Na1       O1        Mn1             92.928(23)    201_455  .    101_444  N
  Na1       O1        Mn1             169.29(15)    201_455  .    101_544  N
  Na1       O1        Mn1             92.928(23)    201_455  .    101_554  N
  Na1       O1        Ni1             169.29(15)    201_555  .    101_444  N
  Na1       O1        Ni1             92.928(23)    201_555  .    101_544  N
  Na1       O1        Ni1             92.928(23)    201_555  .    101_554  N
  Na1       O1        Fe1             169.29(15)    201_555  .    101_444  N
  Na1       O1        Fe1             92.928(23)    201_555  .    101_544  N
  Na1       O1        Fe1             92.928(23)    201_555  .    101_554  N
  Na1       O1        Mn1             169.29(15)    201_555  .    101_444  N
  Na1       O1        Mn1             92.928(23)    201_555  .    101_544  N
  Na1       O1        Mn1             92.928(23)    201_555  .    101_554  N
  Ni1       O1        Ni1              94.35(12)    101_444  .    101_544  N
  Ni1       O1        Ni1              94.35(12)    101_444  .    101_554  N
  Ni1       O1        Fe1                    0.0    101_444  .    101_444  N
  Ni1       O1        Fe1              94.35(12)    101_444  .    101_544  N
  Ni1       O1        Fe1              94.35(12)    101_444  .    101_554  N
  Ni1       O1        Mn1                    0.0    101_444  .    101_444  N
  Ni1       O1        Mn1              94.35(12)    101_444  .    101_544  N
  Ni1       O1        Mn1              94.35(12)    101_444  .    101_554  N
  Ni1       O1        Ni1              94.35(12)    101_544  .    101_554  N
  Ni1       O1        Fe1              94.35(12)    101_544  .    101_444  N
  Ni1       O1        Fe1                    0.0    101_544  .    101_544  N
  Ni1       O1        Fe1              94.35(12)    101_544  .    101_554  N
  Ni1       O1        Mn1              94.35(12)    101_544  .    101_444  N
  Ni1       O1        Mn1                    0.0    101_544  .    101_544  N
  Ni1       O1        Mn1              94.35(12)    101_544  .    101_554  N
  Ni1       O1        Fe1              94.35(12)    101_554  .    101_444  N
  Ni1       O1        Fe1              94.35(12)    101_554  .    101_544  N
  Ni1       O1        Fe1                    0.0    101_554  .    101_554  N
  Ni1       O1        Mn1              94.35(12)    101_554  .    101_444  N
  Ni1       O1        Mn1              94.35(12)    101_554  .    101_544  N
  Ni1       O1        Mn1                    0.0    101_554  .    101_554  N
  Fe1       O1        Fe1              94.35(12)    101_444  .    101_544  N
  Fe1       O1        Fe1              94.35(12)    101_444  .    101_554  N
  Fe1       O1        Mn1                    0.0    101_444  .    101_444  N
  Fe1       O1        Mn1              94.35(12)    101_444  .    101_544  N
  Fe1       O1        Mn1              94.35(12)    101_444  .    101_554  N
  Fe1       O1        Fe1              94.35(12)    101_544  .    101_554  N
  Fe1       O1        Mn1              94.35(12)    101_544  .    101_444  N
  Fe1       O1        Mn1                    0.0    101_544  .    101_544  N
  Fe1       O1        Mn1              94.35(12)    101_544  .    101_554  N
  Fe1       O1        Mn1              94.35(12)    101_554  .    101_444  N
  Fe1       O1        Mn1              94.35(12)    101_554  .    101_544  N
  Fe1       O1        Mn1                    0.0    101_554  .    101_554  N
  Mn1       O1        Mn1              94.35(12)    101_444  .    101_544  N
  Mn1       O1        Mn1              94.35(12)    101_444  .    101_554  N
  Mn1       O1        Mn1              94.35(12)    101_544  .    101_554  N

# Powder diffraction data for histogram  1
#==============================================================================
# 9. INSTRUMENT CHARACTERIZATION

_exptl_special_details
; ?
;

# if regions of the data are excluded, the reason(s) are supplied here:
_pd_proc_info_excluded_regions
; ?
;

# The following item is used to identify the equipment used to record
# the powder pattern when the diffractogram was measured at a laboratory
# other than the authors' home institution, e.g. when neutron or synchrotron
# radiation is used.

_pd_instr_location
; ?
;
_pd_calibration_special_details           # description of the method used
                                          # to calibrate the instrument
; ?
;

_diffrn_ambient_temperature       298.15
_diffrn_source                    ?
_diffrn_source_target             ?
_diffrn_source_type               'Cu K\a'
_diffrn_measurement_device_type   D8 
_diffrn_detector                  ?
_diffrn_detector_type             model       # make or model of detector

_pd_meas_scan_method              step       # options are 'step', 'cont',
                                          # 'tof', 'fixed' or
                                          # 'disp' (= dispersive)
_pd_meas_special_details
;  ?
;

# The following two items identify the program(s) used (if appropriate).
_computing_data_collection        ?
_computing_data_reduction         ?

# Describe any processing performed on the data, prior to refinement.
# For example: a manual Lp correction or a precomputed absorption correction
_pd_proc_info_data_reduction      ?

# The following item is used for angular dispersive measurements only.

_diffrn_radiation_monochromator   ?

# The following items are used to define the size of the instrument.
# Not all distances are appropriate for all instrument types.

_pd_instr_dist_src/mono           ?
_pd_instr_dist_mono/spec          ?
_pd_instr_dist_src/spec           ?
_pd_instr_dist_spec/anal          ?
_pd_instr_dist_anal/detc          ?
_pd_instr_dist_spec/detc          ?

# 10. Specimen size and mounting information

# The next three fields give the specimen dimensions in mm.  The equatorial
# plane contains the incident and diffracted beam.

_pd_spec_size_axial               ?       # perpendicular to
                                          # equatorial plane

_pd_spec_size_equat               ?       # parallel to
                                          # scattering vector
                                          # in transmission

_pd_spec_size_thick               ?       # parallel to
                                          # scattering vector
                                          # in reflection

_pd_spec_mounting                         # This field should be
                                          # used to give details of the
                                          # container.
; ?
;

_pd_spec_mount_mode               ?       # options are 'reflection'
                                          # or 'transmission'

_pd_spec_shape                    ?       # options are 'cylinder'
                                          # 'flat_sheet' or 'irregular'


loop_ _atom_type_symbol
      _atom_type_number_in_cell
      _atom_type_scat_dispersion_real
      _atom_type_scat_dispersion_imag
      _atom_type_scat_Cromer_Mann_a1
      _atom_type_scat_Cromer_Mann_a2
      _atom_type_scat_Cromer_Mann_a3
      _atom_type_scat_Cromer_Mann_a4
      _atom_type_scat_Cromer_Mann_b1
      _atom_type_scat_Cromer_Mann_b2
      _atom_type_scat_Cromer_Mann_b3
      _atom_type_scat_Cromer_Mann_b4
      _atom_type_scat_Cromer_Mann_c
      _atom_type_scat_source
  Na+1       3.0    0.000    0.000
 3.25650 2.66710 3.93620 6.11530 1.39980 0.20010 1.00320 14.0390 0.40400 
  International_Tables_Vol_C
  Ni+3       1.0    0.000    0.000
 10.7806 3.54770 7.75868 0.22314 5.22746 7.64468 0.84711 16.9673 0.38604 
  International_Tables_Vol_C
  Fe+3       1.0    0.000    0.000
 11.1764 4.61470 7.38630 0.30050 3.39480 11.6729 0.07240 38.5566 0.97070 
  International_Tables_Vol_C
  Mn+3       1.0    0.000    0.000
 9.84521 4.91797 7.87194 0.29439 3.56531 10.8171 0.32361 24.1281 0.39397 
  International_Tables_Vol_C
  O-2        6.0    0.000    0.000
 3.76936 15.0797 2.53342 6.30430 1.91579 40.3445 1.55094 0.31291 0.22789 
  International_Tables_Vol_C
_diffrn_radiation_probe                x-ray
_diffrn_radiation_polarisn_ratio       0.7

loop_
      _diffrn_radiation_wavelength
      _diffrn_radiation_wavelength_wt
      _diffrn_radiation_type
      _diffrn_radiation_wavelength_id
                      1.540500      1.000   'Cu K\a'  1
                      1.544300      0.500   'Cu K\a'  2
_pd_proc_ls_prof_R_factor              0.0176
_pd_proc_ls_prof_wR_factor             0.0236
_pd_proc_ls_prof_wR_expected           0.0178
_refine_ls_R_Fsqd_factor               0.08643

_pd_proc_ls_background_function
;   GSAS Background function number 1 with 10 terms.
 Shifted Chebyshev function of 1st kind
      1:    3047.98     2:    137.138     3:    18.1205     4:   -11.2311    
      5:    17.5865     6:   -11.8975     7:    4.36596     8:    3.08509    
      9:    2.53559    10:    6.37457    
;

_exptl_absorpt_process_details
;   GSAS Absorption/surface roughness correction: function number 0
 No correction is applied.
;
_exptl_absorpt_correction_T_min        1.00000
_exptl_absorpt_correction_T_max        1.00000
# Extinction correction
_gsas_exptl_extinct_corr_T_min         1.00000
_gsas_exptl_extinct_corr_T_max         1.00000

_pd_proc_ls_profile_function
;
 CW Profile function number 2 with  18 terms
 Profile coefficients for Simpson's rule integration of pseudovoigt function
 C.J. Howard (1982). J. Appl. Cryst.,15,615-620.
 P. Thompson, D.E. Cox & J.B. Hastings (1987). J. Appl. Cryst.,20,79-83.
 #1(GU)   =  725.939 #2(GV)   =  -55.984 #3(GW)   =   29.379
 #4(LX)   =    9.184 #5(LY)   =    0.000 #6(trns) =    0.000
 #7(asym) =   5.7155 #8(shft) =   0.0000 #9(GP)   =    0.000
 #10(stec)=     0.00 #11(ptec)=     0.00 #12(sfec)=     0.00
 #13(L11) =    0.000 #14(L22) =    0.000 #15(L33) =    0.000
 #16(L12) =    0.000 #17(L13) =    0.000 #18(L23) =    0.000
 Peak tails are ignored  where the intensity is below 0.0010 times the peak
   Aniso. broadening axis   0.0   0.0   1.0
;
_pd_proc_ls_peak_cutoff 0.00100
_pd_proc_info_datetime                 2022-02-12T16:34:52
_pd_calc_method                        "Rietveld Refinement"

#---- raw/calc data loop -----
_pd_meas_2theta_range_min              10.0
_pd_meas_2theta_range_max              119.98637
_pd_meas_2theta_range_inc              0.01891
_pd_proc_2theta_range_min              9.73013
_pd_proc_2theta_range_max              119.71651
_pd_proc_2theta_range_inc              0.01891

loop_
      _pd_meas_counts_total
      _pd_proc_ls_weight
      _pd_proc_intensity_bkg_calc
      _pd_calc_intensity_total
  2065.0     0.0         2952.78613   .
  2116.0     0.0         2953.10132   .
  2140.0     0.0         2953.41333   .
  2047.0     0.0         2953.72192   .
  2039.0     0.0         2954.02734   .
  2099.0     0.0         2954.32935   .
  2077.0     0.0         2954.62817   .
  2162.0     0.0         2954.92383   .
  2066.0     0.0         2955.21631   .
  2076.0     0.0         2955.50537   .
  2207.0     0.0         2955.79150   .
  2105.0     0.0         2956.07446   .
  2094.0     0.0         2956.35400   .
  2094.0     0.0         2956.63062   .
  2204.0     0.0         2956.90430   .
  2068.0     0.0         2957.17456   .
  2079.0     0.0         2957.44165   .
  1999.0     0.0         2957.70605   .
  2222.0     0.0         2957.96704   .
  2133.0     0.0         2958.22510   .
  2119.0     0.0         2958.48022   .
  2104.0     0.0         2958.73242   .
  2148.0     0.0         2958.98145   .
  2113.0     0.0         2959.22754   .
  2194.0     0.0         2959.47070   .
  2176.0     0.0         2959.71069   .
  2101.0     0.0         2959.94800   .
  2083.0     0.0         2960.18237   .
  2170.0     0.0         2960.41357   .
  2098.0     0.0         2960.64209   .
  2147.0     0.0         2960.86792   .
  2132.0     0.0         2961.09058   .
  2148.0     0.0         2961.31055   .
  2183.0     0.0         2961.52759   .
  2167.0     0.0         2961.74194   .
  2093.0     0.0         2961.95337   .
  2142.0     0.0         2962.16211   .
  2229.0     0.0         2962.36792   .
  2235.0     0.0         2962.57104   .
  2095.0     0.0         2962.77148   .
  2136.0     0.0         2962.96924   .
  2103.0     0.0         2963.16431   .
  2166.0     0.0         2963.35645   .
  2224.0     0.0         2963.54614   .
  2031.0     0.0         2963.73291   .
  2185.0     0.0         2963.91724   .
  2184.0     0.0         2964.09888   .
  2222.0     0.0         2964.27783   .
  2105.0     0.0         2964.45410   .
  2174.0     0.0         2964.62793   .
  2150.0     0.0         2964.79907   .
  2174.0     0.0         2964.96777   .
  2204.0     0.0         2965.13379   .
  2158.0     0.0         2965.29736   .
  2113.0     0.0         2965.45825   .
  2157.0     0.0         2965.61670   .
  2172.0     0.0         2965.77271   .
  2188.0     0.0         2965.92603   .
  2174.0     0.0         2966.07690   .
  2165.0     0.0         2966.22559   .
  2186.0     0.0         2966.37158   .
  2213.0     0.0         2966.51514   .
  2178.0     0.0         2966.65625   .
  2261.0     0.0         2966.79517   .
  2160.0     0.0         2966.93140   .
  2216.0     0.0         2967.06543   .
  2223.0     0.0         2967.19702   .
  2155.0     0.0         2967.32642   .
  2188.0     0.0         2967.45337   .
  2202.0     0.0         2967.57788   .
  2154.0     0.0         2967.70020   .
  2185.0     0.0         2967.82007   .
  2279.0     0.0         2967.93774   .
  2226.0     0.0         2968.05322   .
  2384.0     0.0         2968.16626   .
  2212.0     0.0         2968.27710   .
  2189.0     0.0         2968.38574   .
  2293.0     0.0         2968.49219   .
  2287.0     0.0         2968.59619   .
  2326.0     0.0         2968.69824   .
  2283.0     0.0         2968.79810   .
  2324.0     0.0         2968.89575   .
  2250.0     0.0         2968.99121   .
  2297.0     0.0         2969.08447   .
  2308.0     0.0         2969.17554   .
  2270.0     0.0         2969.26440   .
  2372.0     0.0         2969.35132   .
  2265.0     0.0         2969.43628   .
  2309.0     0.0         2969.51880   .
  2230.0     0.0         2969.59961   .
  2286.0     0.0         2969.67798   .
  2310.0     0.0         2969.75464   .
  2332.0     0.0         2969.82910   .
  2358.0     0.0         2969.90137   .
  2388.0     0.0         2969.97168   .
  2405.0     0.0         2970.04028   .
  2375.0     0.0         2970.10645   .
  2313.0     0.0         2970.17090   .
  2368.0     0.0         2970.23340   .
  2316.0     0.0         2970.29395   .
  2360.0     0.0         2970.35229   .
  2365.0     0.0         2970.40894   .
  2411.0     0.0         2970.46362   .
  2377.0     0.0         2970.51636   .
  2369.0     0.0         2970.56714   .
  2478.0     0.0         2970.61621   .
  2427.0     0.0         2970.66333   .
  2413.0     0.0         2970.70850   .
  2473.0     0.0         2970.75171   .
  2337.0     0.0         2970.79321   .
  2369.0     0.0         2970.83301   .
  2494.0     0.0         2970.87085   .
  2423.0     0.0         2970.90674   .
  2478.0     0.0         2970.94116   .
  2530.0     0.0         2970.97339   .
  2432.0     0.0         2971.00415   .
  2533.0     0.0         2971.03296   .
  2528.0     0.0         2971.06030   .
  2460.0     0.0         2971.08569   .
  2461.0     0.0         2971.10938   .
  2485.0     0.0         2971.13110   .
  2483.0     0.0         2971.15137   .
  2546.0     0.0         2971.16992   .
  2446.0     0.0         2971.18677   .
  2474.0     0.0         2971.20190   .
  2571.0     0.0         2971.21533   .
  2544.0     0.0         2971.22729   .
  2487.0     0.0         2971.23755   .
  2524.0     0.0         2971.24609   .
  2533.0     0.0         2971.25293   .
  2559.0     0.0         2971.25830   .
  2509.0     0.0         2971.26196   .
  2560.0     0.0         2971.26392   .
  2651.0     0.0         2971.26440   .
  2642.0     0.0         2971.26343   .
  2649.0     0.0         2971.26074   .
  2591.0     0.0         2971.25659   .
  2611.0     0.0         2971.25098   .
  2679.0     0.0         2971.24365   .
  2639.0     0.0         2971.23486   .
  2641.0     0.0         2971.22461   .
  2723.0     0.0         2971.21265   .
  2778.0     0.0         2971.19946   .
  2645.0     0.0         2971.18457   .
  2646.0     0.0         2971.16846   .
  2601.0     0.0         2971.15063   .
  2724.0     0.0         2971.13159   .
  2582.0     0.0         2971.11084   .
  2664.0     0.0         2971.08887   .
  2639.0     0.0         2971.06543   .
  2733.0     0.0         2971.04053   .
  2670.0     0.0         2971.01416   .
  2730.0     0.0         2970.98657   .
  2795.0     0.0         2970.95752   .
  2796.0     0.0         2970.92700   .
  2778.0     0.0         2970.89526   .
  2785.0     0.0         2970.86206   .
  2787.0     0.0         2970.82764   .
  2746.0     0.0         2970.79175   .
  2837.0     0.0         2970.75464   .
  2838.0     0.0         2970.71606   .
  2798.0     0.0         2970.67627   .
  2757.0     0.0         2970.63525   .
  2741.0     0.0         2970.59277   .
  2924.0     0.0         2970.54907   .
  2776.0     0.0         2970.50415   .
  2837.0     0.0         2970.45801   .
  2889.0     0.0         2970.41064   .
  2875.0     0.0         2970.36182   .
  2787.0     0.0         2970.31201   .
  2783.0     0.0         2970.26074   .
  2842.0     0.0         2970.20825   .
  2888.0     0.0         2970.15479   .
  2892.0     0.0         2970.10010   .
  2949.0     0.0         2970.04395   .
  2816.0     0.0         2969.98682   .
  2917.0     0.0         2969.92847   .
  2855.0     0.0         2969.86914   .
  2910.0     0.0         2969.80835   .
  2970.0     0.0         2969.74658   .
  2884.0     0.0         2969.68359   .
  2844.0     0.0         2969.61963   .
  2792.0     0.0         2969.55444   .
  3010.0     0.0         2969.48804   .
  2899.0     0.0         2969.42065   .
  2994.0     0.0         2969.35229   .
  2968.0     0.0         2969.28271   .
  2960.0     0.0         2969.21191   .
  2849.0     0.0         2969.14014   .
  2943.0     0.0         2969.06738   .
  2954.0     0.0         2968.99365   .
  2956.0     0.0         2968.91870   .
  2931.0     0.0         2968.84277   .
  2904.0     0.0         2968.76587   .
  2899.0     0.0         2968.68799   .
  2936.0     0.0         2968.60889   .
  3023.0     0.0         2968.52905   .
  3103.0     0.0         2968.44800   .
  2866.0     0.0         2968.36597   .
  3005.0     0.0         2968.28296   .
  2909.0     0.0         2968.19922   .
  2934.0     0.0         2968.11426   .
  2891.0     0.0         2968.02856   .
  2897.0     0.0         2967.94165   .
  3058.0     0.0         2967.85400   .
  3008.0     0.0         2967.76538   .
  3016.0     0.0         2967.67578   .
  2960.0     0.0         2967.58521   .
  2937.0     0.0         2967.49390   .
  3056.0     0.0         2967.40161   .
  2965.0     0.0         2967.30835   .
  2935.0     0.0         2967.21436   .
  2981.0     0.0003355   2967.11938   2967.07300
  2887.0     0.0003464   2967.02368   2966.97803
  2996.0     0.0003338   2966.92700   2966.88208
  2996.0     0.0003338   2966.82935   2966.78540
  2883.0     0.0003469   2966.73120   2966.68799
  3024.0     0.0003307   2966.63184   2966.58960
  2925.0     0.0003419   2966.53174   2966.49048
  2976.0     0.0003360   2966.43091   2969.33374
  2966.0     0.0003372   2966.32935   2969.27563
  3031.0     0.0003299   2966.22681   2969.21753
  2929.0     0.0003414   2966.12354   2970.64136
  2979.0     0.0003357   2966.01953   2970.60547
  2872.0     0.0003482   2965.91455   2970.57031
  3009.0     0.0003323   2965.80884   2970.53564
  3038.0     0.0003292   2965.70264   2970.50220
  2910.0     0.0003436   2965.59546   2970.46924
  3109.0     0.0003216   2965.48730   2970.43726
  2935.0     0.0003407   2965.37866   2970.40674
  3001.0     0.0003332   2965.26929   2970.37646
  3005.0     0.0003328   2965.15918   2970.34766
  2947.0     0.0003393   2965.04810   2970.32031
  2951.0     0.0003389   2964.93652   2970.29419
  2929.0     0.0003414   2964.82422   2970.26904
  2989.0     0.0003346   2964.71118   2970.24561
  2994.0     0.0003340   2964.59741   2970.22339
  2981.0     0.0003355   2964.48291   2970.20264
  2860.0     0.0003497   2964.36792   2970.18384
  2969.0     0.0003368   2964.25195   2970.16650
  2909.0     0.0003438   2964.13550   2970.15137
  2912.0     0.0003434   2964.01831   2970.13770
  2917.0     0.0003428   2963.90063   2970.12622
  3055.0     0.0003273   2963.78223   2970.11646
  2928.0     0.0003415   2963.66309   2970.10938
  2927.0     0.0003416   2963.54321   2970.10425
  2829.0     0.000353    2963.42285   2970.10181
  3049.0     0.0003280   2963.30176   2970.10156
  3026.0     0.0003305   2963.18018   2970.10449
  2965.0     0.0003373   2963.05786   2970.10962
  2866.0     0.0003489   2962.93506   2970.11816
  2937.0     0.0003405   2962.81177   2970.12915
  2950.0     0.0003390   2962.68750   2970.14380
  2914.0     0.0003432   2962.56299   2970.16162
  2989.0     0.0003346   2962.43774   2970.18286
  2967.0     0.0003370   2962.31201   2970.20801
  2958.0     0.0003381   2962.18555   2970.23657
  3072.0     0.0003255   2962.05859   2970.26953
  2898.0     0.0003451   2961.93115   2970.30688
  2892.0     0.0003458   2961.80322   2970.34790
  2933.0     0.0003409   2961.67456   2970.39404
  2963.0     0.0003375   2961.54541   2970.44482
  2996.0     0.0003338   2961.41577   2970.50073
  2941.0     0.0003400   2961.28564   2970.56201
  2972.0     0.0003365   2961.15503   2970.62842
  2969.0     0.0003368   2961.02368   2970.70117
  2925.0     0.0003419   2960.89209   2970.77979
  2964.0     0.0003374   2960.75977   2970.86450
  2984.0     0.0003351   2960.62720   2970.95654
  2975.0     0.0003361   2960.49390   2971.05518
  3033.0     0.0003297   2960.36035   2971.16138
  2918.0     0.0003427   2960.22607   2971.27515
  3006.0     0.0003327   2960.09155   2971.39722
  2957.0     0.0003382   2959.95630   2971.52759
  2994.0     0.0003340   2959.82080   2971.66699
  2974.0     0.0003362   2959.68481   2971.81592
  2987.0     0.0003348   2959.54834   2971.97485
  3025.0     0.0003306   2959.41162   2972.14429
  3027.0     0.0003304   2959.27417   2972.32446
  3007.0     0.0003326   2959.13647   2972.51636
  2907.0     0.0003440   2958.99829   2972.71997
  2984.0     0.0003351   2958.85962   2972.93701
  2895.0     0.0003454   2958.72070   2973.16699
  2903.0     0.0003445   2958.58130   2973.41187
  3021.0     0.0003310   2958.44141   2973.67139
  2977.0     0.0003359   2958.30127   2973.94702
  2895.0     0.0003454   2958.16064   2974.23950
  2955.0     0.0003384   2958.01978   2974.54956
  3072.0     0.0003255   2957.87842   2974.87915
  2887.0     0.0003464   2957.73657   2975.22803
  3065.0     0.0003263   2957.59448   2975.59814
  3000.0     0.0003333   2957.45215   2975.99072
  3040.0     0.0003289   2957.30933   2976.40723
  3085.0     0.0003241   2957.16602   2976.84937
  2952.0     0.0003388   2957.02246   2977.31812
  2980.0     0.0003356   2956.87866   2977.81543
  2984.0     0.0003351   2956.73462   2978.34351
  3027.0     0.0003304   2956.59009   2978.90405
  2918.0     0.0003427   2956.44507   2979.49951
  2880.0     0.0003472   2956.30005   2980.13159
  3080.0     0.0003247   2956.15454   2980.80347
  2994.0     0.0003340   2956.00879   2981.51807
  2959.0     0.0003380   2955.86255   2982.27808
  3021.0     0.0003310   2955.71631   2983.08691
  2932.0     0.0003411   2955.56958   2983.94824
  2894.0     0.0003455   2955.42261   2984.86621
  3046.0     0.0003283   2955.27539   2985.84448
  3026.0     0.0003305   2955.12769   2986.88892
  3023.0     0.0003308   2954.97998   2988.00391
  2944.0     0.0003397   2954.83179   2989.19531
  2940.0     0.0003401   2954.68359   2990.46973
  2920.0     0.0003425   2954.53491   2991.83423
  2956.0     0.0003383   2954.38599   2993.29663
  2925.0     0.0003419   2954.23682   2994.86548
  2899.0     0.0003449   2954.08765   2996.55078
  2993.0     0.0003341   2953.93799   2998.36255
  3061.0     0.0003267   2953.78809   3000.31372
  3088.0     0.0003238   2953.63818   3002.41724
  2976.0     0.0003360   2953.48779   3004.68872
  2964.0     0.0003374   2953.33740   3007.14478
  2880.0     0.0003472   2953.18652   3009.80493
  2998.0     0.0003336   2953.03564   3012.69165
  2959.0     0.0003380   2952.88452   3015.82959
  3010.0     0.0003322   2952.73315   3019.24731
  2993.0     0.0003341   2952.58179   3022.97778
  3000.0     0.0003333   2952.42993   3027.05835
  3003.0     0.0003330   2952.27808   3031.53271
  3027.0     0.0003304   2952.12598   3036.45142
  3085.0     0.0003241   2951.97363   3041.87354
  3122.0     0.0003203   2951.82129   3047.86743
  3154.0     0.0003171   2951.66870   3054.51611
  3215.0     0.0003110   2951.51587   3061.91626
  3031.0     0.0003299   2951.36304   3070.18652
  3079.0     0.0003248   2951.20996   3079.47388
  3156.0     0.0003169   2951.05664   3089.96558
  3220.0     0.0003106   2950.90332   3101.90967
  3206.0     0.0003119   2950.74976   3115.64893
  3164.0     0.0003161   2950.59619   3131.67261
  3300.0     0.0003030   2950.44238   3150.69434
  3335.0     0.0002999   2950.28833   3173.77075
  3406.0     0.0002936   2950.13428   3202.44043
  3362.0     0.0002974   2949.98022   3238.91040
  3627.0     0.0002757   2949.82593   3286.24951
  3583.0     0.0002791   2949.67163   3348.57690
  3591.0     0.0002785   2949.51709   3431.19800
  3806.0     0.0002627   2949.36255   3540.63965
  3878.0     0.0002579   2949.20776   3684.51782
  3950.0     0.0002532   2949.05298   3871.03906
  4216.0     0.0002372   2948.89795   4108.28760
  4468.0     0.0002238   2948.74316   4402.62109
  4730.0     0.0002114   2948.58813   4757.00098
  4979.0     0.0002008   2948.43286   5169.77539
  5319.0     0.0001880   2948.27759   5634.81494
  5771.0     0.0001733   2948.12231   6141.34521
  6176.0     0.0001619   2947.96704   6670.87256
  6703.0     0.0001492   2947.81152   7193.67969
  7574.0     0.0001320   2947.65625   7671.57227
  8044.0     0.0001243   2947.50073   8067.30566
  8560.0     0.0001168   2947.34497   8350.27930
  8865.0     0.0001128   2947.18945   8494.72656
  8828.0     0.0001133   2947.03369   8478.27930
  8558.0     0.0001168   2946.87817   8287.05469
  8078.0     0.0001238   2946.72241   7926.11963
  7444.0     0.0001343   2946.56665   7426.45654
  6846.0     0.0001461   2946.41064   6839.34375
  6176.0     0.0001619   2946.25488   6222.92041
  5501.0     0.0001818   2946.09912   5628.36670
  5100.0     0.0001961   2945.94312   5092.14258
  4699.0     0.0002128   2945.78735   4633.85205
  4381.0     0.0002283   2945.63159   4259.19434
  4035.0     0.0002478   2945.47559   3964.21265
  3788.0     0.0002640   2945.31958   3739.17651
  3582.0     0.0002792   2945.16382   3571.70898
  3484.0     0.0002870   2945.00806   3449.10938
  3399.0     0.0002942   2944.85205   3359.88745
  3256.0     0.0003071   2944.69629   3294.56592
  3260.0     0.0003067   2944.54028   3245.87378
  3095.0     0.0003231   2944.38452   3208.58374
  3092.0     0.0003234   2944.22876   3179.11011
  3137.0     0.0003188   2944.07300   3155.08594
  2995.0     0.0003339   2943.91724   3134.98145
  2986.0     0.0003349   2943.76147   3117.80859
  3074.0     0.0003253   2943.60596   3102.91895
  2996.0     0.0003338   2943.45020   3089.86719
  2963.0     0.0003375   2943.29468   3078.33716
  2984.0     0.0003351   2943.13916   3068.08472
  2933.0     0.0003409   2942.98364   3058.92236
  3033.0     0.0003297   2942.82813   3050.69800
  2941.0     0.0003400   2942.67285   3043.28491
  3054.0     0.0003274   2942.51758   3036.57886
  2963.0     0.0003375   2942.36230   3030.49048
  2880.0     0.0003472   2942.20728   3024.94531
  2917.0     0.0003428   2942.05200   3019.87891
  3010.0     0.0003322   2941.89697   3015.23657
  3049.0     0.0003280   2941.74219   3010.97070
  2981.0     0.0003355   2941.58716   3007.04102
  2947.0     0.0003393   2941.43237   3003.41138
  3129.0     0.0003196   2941.27783   3000.05127
  3019.0     0.0003312   2941.12305   2996.93286
  2967.0     0.0003370   2940.96851   2994.03369
  2930.0     0.0003413   2940.81421   2991.33179
  2958.0     0.0003381   2940.65991   2988.80884
  3029.0     0.0003301   2940.50562   2986.44946
  3022.0     0.0003309   2940.35156   2984.23779
  3100.0     0.0003226   2940.19751   2982.16138
  2985.0     0.0003350   2940.04370   2980.20850
  3021.0     0.0003310   2939.88989   2978.36914
  2939.0     0.0003403   2939.73608   2976.63354
  2954.0     0.0003385   2939.58276   2974.99414
  2922.0     0.0003422   2939.42920   2973.44238
  2947.0     0.0003393   2939.27588   2971.97217
  2961.0     0.0003377   2939.12280   2970.57715
  2990.0     0.0003344   2938.96973   2969.25195
  2972.0     0.0003365   2938.81689   2967.99097
  2962.0     0.0003376   2938.66406   2966.78979
  2864.0     0.0003492   2938.51147   2965.64453
  2921.0     0.0003423   2938.35913   2964.55103
  2978.0     0.0003358   2938.20679   2963.50586
  2999.0     0.0003334   2938.05469   2962.50562
  2982.0     0.0003353   2937.90259   2961.54736
  2827.0     0.000354    2937.75073   2960.62891
  2998.0     0.0003336   2937.59912   2959.74707
  2967.0     0.0003370   2937.44751   2958.89990
  3044.0     0.0003285   2937.29614   2958.08496
  3048.0     0.0003281   2937.14478   2957.30054
  2953.0     0.0003386   2936.99390   2956.54517
  3060.0     0.0003268   2936.84302   2955.81665
  3029.0     0.0003301   2936.69238   2955.11328
  2964.0     0.0003374   2936.54175   2954.43408
  2925.0     0.0003419   2936.39136   2953.77783
  2851.0     0.000351    2936.24121   2953.14233
  2967.0     0.0003370   2936.09131   2952.52759
  2957.0     0.0003382   2935.94141   2951.93164
  2962.0     0.0003376   2935.79199   2951.35376
  2906.0     0.0003441   2935.64258   2950.79321
  2942.0     0.0003399   2935.49316   2950.24927
  2973.0     0.0003364   2935.34424   2949.72046
  2946.0     0.0003394   2935.19556   2949.20654
  2901.0     0.0003447   2935.04688   2948.70605
  2921.0     0.0003423   2934.89844   2948.21948
  2874.0     0.0003479   2934.75024   2947.74536
  2892.0     0.0003458   2934.60229   2947.28320
  2961.0     0.0003377   2934.45435   2946.83252
  2874.0     0.0003479   2934.30688   2946.39258
  2969.0     0.0003368   2934.15967   2945.96338
  2964.0     0.0003374   2934.01245   2945.54419
  2958.0     0.0003381   2933.86548   2945.13452
  3025.0     0.0003306   2933.71875   2944.73389
  2941.0     0.0003400   2933.57227   2944.34204
  2916.0     0.0003429   2933.42627   2943.95850
  2921.0     0.0003423   2933.28027   2943.58276
  2938.0     0.0003404   2933.13428   2943.21484
  3025.0     0.0003306   2932.98877   2942.85449
  2887.0     0.0003464   2932.84351   2942.50098
  2964.0     0.0003374   2932.69849   2942.15405
  2908.0     0.0003439   2932.55371   2941.81396
  2892.0     0.0003458   2932.40918   2941.47998
  2983.0     0.0003352   2932.26489   2941.15186
  2899.0     0.0003449   2932.12085   2940.82983
  2867.0     0.0003488   2931.97705   2940.51318
  2945.0     0.0003396   2931.83350   2940.20190
  3082.0     0.0003245   2931.69019   2939.89600
  3006.0     0.0003327   2931.54712   2939.59497
  2971.0     0.0003366   2931.40430   2939.29834
  3076.0     0.0003251   2931.26172   2939.00659
  2874.0     0.0003479   2931.11938   2938.71924
  2843.0     0.000352    2930.97729   2938.43628
  2868.0     0.0003487   2930.83569   2938.15771
  2906.0     0.0003441   2930.69409   2937.88281
  3064.0     0.0003264   2930.55298   2937.61182
  3044.0     0.0003285   2930.41211   2937.34473
  2992.0     0.0003342   2930.27148   2937.08130
  2902.0     0.0003446   2930.13110   2936.82104
  2891.0     0.0003459   2929.99097   2936.56470
  3036.0     0.0003294   2929.85107   2936.31152
  2911.0     0.0003435   2929.71167   2936.06128
  3042.0     0.0003287   2929.57251   2935.81421
  2896.0     0.0003453   2929.43335   2935.57031
  2960.0     0.0003378   2929.29468   2935.32935
  2890.0     0.0003460   2929.15649   2935.09131
  2994.0     0.0003340   2929.01831   2934.85571
  2963.0     0.0003375   2928.88062   2934.62280
  2944.0     0.0003397   2928.74292   2934.39258
  2899.0     0.0003449   2928.60571   2934.16504
  3010.0     0.0003322   2928.46899   2933.93970
  3018.0     0.0003313   2928.33228   2933.71680
  2924.0     0.0003420   2928.19604   2933.49658
  2954.0     0.0003385   2928.06006   2933.27808
  3006.0     0.0003327   2927.92432   2933.06226
  2934.0     0.0003408   2927.78906   2932.84839
  2955.0     0.0003384   2927.65405   2932.63672
  2991.0     0.0003343   2927.51929   2932.42651
  2964.0     0.0003374   2927.38477   2932.21924
  2944.0     0.0003397   2927.25073   2932.01343
  3003.0     0.0003330   2927.11694   2931.80957
  2920.0     0.0003425   2926.98340   2931.60742
  2897.0     0.0003452   2926.85034   2931.40698
  2873.0     0.0003481   2926.71729   2931.20874
  2881.0     0.0003471   2926.58496   2928.09790
  2998.0     0.0003336   2926.45264   2927.94409
  2823.0     0.000354    2926.32080   2926.33716
  2971.0     0.0003366   2926.18921   2926.20557
  3007.0     0.0003326   2926.05811   2926.07422
  2891.0     0.0003459   2925.92725   2925.94336
  2857.0     0.0003500   2925.79663   2925.81274
  2909.0     0.0003438   2925.66650   2925.68237
  3005.0     0.0003328   2925.53662   2925.55249
  2882.0     0.0003470   2925.40698   2925.42285
  2901.0     0.0003447   2925.27783   2925.29346
  2835.0     0.000353    2925.14893   2925.16455
  3073.0     0.0003254   2925.02051   2925.03589
  2947.0     0.0003393   2924.89233   2924.90771
  2910.0     0.0003436   2924.76440   2924.77979
  2867.0     0.0003488   2924.63696   2924.65210
  2888.0     0.0003463   2924.51001   2924.52490
  2903.0     0.0003445   2924.38306   2924.39795
  3048.0     0.0003281   2924.25659   2924.27148
  2929.0     0.0003414   2924.13062   2924.14526
  2873.0     0.0003481   2924.00488   2924.01953
  2920.0     0.0003425   2923.87939   2923.89404
  2977.0     0.0003359   2923.75439   2923.76904
  2858.0     0.0003499   2923.62988   2923.64404
  2846.0     0.000351    2923.50562   2923.51978
  2939.0     0.0003403   2923.38159   2923.39575
  3005.0     0.0003328   2923.25806   2923.27197
  2926.0     0.0003418   2923.13477   2923.14868
  2939.0     0.0003403   2923.01196   2923.02588
  2899.0     0.0003449   2922.88940   2922.90308
  2994.0     0.0003340   2922.76733   2922.78101
  2954.0     0.0003385   2922.64551   2922.65918
  2888.0     0.0003463   2922.52417   2922.53760
  2878.0     0.0003475   2922.40308   2922.41650
  2885.0     0.0003466   2922.28247   2922.29565
  2915.0     0.0003431   2922.16235   2922.17529
  2945.0     0.0003396   2922.04248   2922.05542
  2975.0     0.0003361   2921.92285   2921.93579
  2957.0     0.0003382   2921.80371   2921.81641
  2841.0     0.000352    2921.68481   2921.69751
  2905.0     0.0003442   2921.56665   2921.57910
  2952.0     0.0003388   2921.44849   2921.46094
  2990.0     0.0003344   2921.33081   2921.34326
  2959.0     0.0003380   2921.21362   2921.22583
  2988.0     0.0003347   2921.09668   2921.10889
  3018.0     0.0003313   2920.98022   2920.99219
  3061.0     0.0003267   2920.86426   2920.87598
  2857.0     0.0003500   2920.74854   2920.76025
  2911.0     0.0003435   2920.63306   2920.64478
  3005.0     0.0003328   2920.51807   2920.52979
  3011.0     0.0003321   2920.40356   2920.41504
  2944.0     0.0003397   2920.28955   2920.30078
  2885.0     0.0003466   2920.17578   2920.18701
  2958.0     0.0003381   2920.06226   2920.07349
  3023.0     0.0003308   2919.94922   2919.96045
  2957.0     0.0003382   2919.83667   2919.84766
  2889.0     0.0003461   2919.72461   2919.73535
  2905.0     0.0003442   2919.61279   2919.62354
  2861.0     0.0003495   2919.50122   2919.51196
  2813.0     0.000355    2919.39038   2919.40088
  2883.0     0.0003469   2919.27979   2919.29004
  2924.0     0.0003420   2919.16943   2919.17969
  2872.0     0.0003482   2919.05957   2919.06982
  2954.0     0.0003385   2918.95020   2918.96021
  2943.0     0.0003398   2918.84131   2918.85107
  2966.0     0.0003372   2918.73267   2918.74243
  2858.0     0.0003499   2918.62451   2918.63428
  2999.0     0.0003334   2918.51660   2918.52637
  2906.0     0.0003441   2918.40918   2918.41870
  2934.0     0.0003408   2918.30225   2918.31177
  2936.0     0.0003406   2918.19556   2918.20508
  2911.0     0.0003435   2918.08960   2918.09863
  2941.0     0.0003400   2917.98364   2917.99292
  2925.0     0.0003419   2917.87842   2917.88745
  3049.0     0.0003280   2917.77344   2917.78223
  2956.0     0.0003383   2917.66895   2917.67773
  2906.0     0.0003441   2917.56470   2917.57349
  2902.0     0.0003446   2917.46094   2917.46973
  3005.0     0.0003328   2917.35767   2917.36621
  2966.0     0.0003372   2917.25488   2917.26318
  2964.0     0.0003374   2917.15234   2917.16064
  2961.0     0.0003377   2917.05029   2917.05835
  2886.0     0.0003465   2916.94873   2916.95679
  2940.0     0.0003401   2916.84741   2916.85547
  2881.0     0.0003471   2916.74658   2916.75439
  3025.0     0.0003306   2916.64624   2916.65405
  2967.0     0.0003370   2916.54639   2916.55396
  3008.0     0.0003324   2916.44678   2916.45435
  2920.0     0.0003425   2916.34766   2916.35498
  2959.0     0.0003380   2916.24902   2916.25635
  2999.0     0.0003334   2916.15063   2916.15796
  2969.0     0.0003368   2916.05273   2916.05981
  2879.0     0.0003473   2915.95532   2915.96240
  3034.0     0.0003296   2915.85840   2915.86523
  2858.0     0.0003499   2915.76172   2915.76855
  2863.0     0.0003493   2915.66553   2915.67212
  2895.0     0.0003454   2915.56982   2915.57642
  2880.0     0.0003472   2915.47437   2915.48096
  2978.0     0.0003358   2915.37964   2915.38599
  2922.0     0.0003422   2915.28516   2915.29150
  2859.0     0.0003498   2915.19116   2915.19727
  2879.0     0.0003473   2915.09741   2915.10352
  2960.0     0.0003378   2915.00415   2915.01025
  2962.0     0.0003376   2914.91138   2914.91748
  2894.0     0.0003455   2914.81909   2914.82495
  2967.0     0.0003370   2914.72729   2914.73291
  2922.0     0.0003422   2914.63574   2914.64136
  2980.0     0.0003356   2914.54468   2914.55029
  3000.0     0.0003333   2914.45410   2914.45947
  2853.0     0.0003505   2914.36401   2914.36914
  2810.0     0.000356    2914.27417   2914.27930
  2805.0     0.000357    2914.18481   2914.18994
  2897.0     0.0003452   2914.09595   2914.10107
  2845.0     0.000351    2914.00757   2914.01245
  2912.0     0.0003434   2913.91943   2913.92432
  2879.0     0.0003473   2913.83203   2913.83667
  2944.0     0.0003397   2913.74487   2913.74951
  2798.0     0.000357    2913.65820   2913.66260
  2866.0     0.0003489   2913.57178   2913.57617
  2887.0     0.0003464   2913.48608   2913.49023
  2958.0     0.0003381   2913.40063   2913.40479
  2889.0     0.0003461   2913.31567   2913.31982
  2966.0     0.0003372   2913.23120   2913.23511
  2936.0     0.0003406   2913.14697   2913.15088
  3064.0     0.0003264   2913.06323   2913.06714
  2902.0     0.0003446   2912.98022   2912.98389
  2950.0     0.0003390   2912.89722   2912.90112
  2908.0     0.0003439   2912.81494   2912.81860
  2955.0     0.0003384   2912.73315   2912.73657
  2814.0     0.000355    2912.65161   2912.65503
  2960.0     0.0003378   2912.57056   2912.57397
  2968.0     0.0003369   2912.48999   2912.49316
  2842.0     0.000352    2912.40991   2912.41309
  3002.0     0.0003331   2912.33008   2912.33325
  2951.0     0.0003389   2912.25098   2912.25391
  2849.0     0.000351    2912.17212   2912.17505
  2909.0     0.0003438   2912.09375   2912.09644
  2854.0     0.0003504   2912.01563   2912.01855
  2928.0     0.0003415   2911.93823   2911.94092
  3024.0     0.0003307   2911.86108   2911.86377
  2862.0     0.0003494   2911.78442   2911.78711
  2866.0     0.0003489   2911.70825   2911.71069
  2862.0     0.0003494   2911.63257   2911.63501
  2944.0     0.0003397   2911.55737   2911.55957
  3050.0     0.0003279   2911.48242   2911.48462
  2922.0     0.0003422   2911.40796   2911.41016
  2844.0     0.000352    2911.33398   2911.33618
  2952.0     0.0003388   2911.26050   2911.26245
  2992.0     0.0003342   2911.18750   2911.18921
  2962.0     0.0003376   2911.11475   2911.11646
  2889.0     0.0003461   2911.04272   2911.04419
  2941.0     0.0003400   2910.97095   2910.97241
  2849.0     0.000351    2910.89966   2910.90112
  2931.0     0.0003412   2910.82861   2910.83008
  2906.0     0.0003441   2910.75830   2910.75952
  2920.0     0.0003425   2910.68823   2910.68945
  2951.0     0.0003389   2910.61865   2910.61987
  3019.0     0.0003312   2910.54956   2910.55078
  2897.0     0.0003452   2910.48096   2910.48218
  2974.0     0.0003362   2910.41284   2910.41382
  2961.0     0.0003377   2910.34497   2910.34595
  2846.0     0.000351    2910.27783   2910.27856
  2847.0     0.000351    2910.21094   2910.21167
  2923.0     0.0003421   2910.14453   2910.14526
  2834.0     0.000353    2910.07837   2910.07910
  2859.0     0.0003498   2910.01294   2910.01343
  2959.0     0.0003380   2909.94775   2909.94824
  2963.0     0.0003375   2909.88330   2909.88354
  2771.0     0.000361    2909.81909   2909.81934
  2846.0     0.000351    2909.75513   2909.75562
  2941.0     0.0003400   2909.69189   2909.69214
  2966.0     0.0003372   2909.62915   2909.62915
  2857.0     0.0003500   2909.56665   2909.56665
  2922.0     0.0003422   2909.50464   2909.50464
  2858.0     0.0003499   2909.44312   2909.44312
  2872.0     0.0003482   2909.38208   2909.38184
  2901.0     0.0003447   2909.32129   2909.32129
  2908.0     0.0003439   2909.26123   2909.26099
  2896.0     0.0003453   2909.20142   2909.20117
  2885.0     0.0003466   2909.14209   2909.14185
  2909.0     0.0003438   2909.08325   2909.08276
  3004.0     0.0003329   2909.02490   2909.02441
  2972.0     0.0003365   2908.96680   2908.96631
  2902.0     0.0003446   2908.90918   2908.90869
  2875.0     0.0003478   2908.85229   2908.85156
  3011.0     0.0003321   2908.79565   2908.79492
  2881.0     0.0003471   2908.73926   2908.73853
  2823.0     0.000354    2908.68359   2908.68286
  2997.0     0.0003337   2908.62817   2908.62744
  2959.0     0.0003380   2908.57349   2908.57251
  2891.0     0.0003459   2908.51904   2908.51807
  2922.0     0.0003422   2908.46509   2908.46387
  2896.0     0.0003453   2908.41138   2908.41040
  2927.0     0.0003416   2908.35840   2908.35718
  2939.0     0.0003403   2908.30566   2908.30444
  2808.0     0.000356    2908.25342   2908.25220
  3029.0     0.0003301   2908.20166   2908.20044
  2928.0     0.0003415   2908.15039   2908.14917
  2958.0     0.0003381   2908.09961   2908.09814
  2905.0     0.0003442   2908.04907   2908.04761
  2871.0     0.0003483   2907.99902   2907.99756
  2959.0     0.0003380   2907.94946   2907.94800
  2918.0     0.0003427   2907.90039   2907.89893
  2914.0     0.0003432   2907.85181   2907.85010
  2882.0     0.0003470   2907.80347   2907.80176
  3063.0     0.0003265   2907.75562   2907.75391
  2849.0     0.000351    2907.70825   2907.70654
  2866.0     0.0003489   2907.66138   2907.65967
  2937.0     0.0003405   2907.61499   2907.61304
  2898.0     0.0003451   2907.56885   2907.56714
  2838.0     0.000352    2907.52319   2907.52148
  2861.0     0.0003495   2907.47827   2907.47632
  2849.0     0.000351    2907.43335   2907.43140
  2824.0     0.000354    2907.38916   2907.38721
  2830.0     0.000353    2907.34546   2907.34326
  2960.0     0.0003378   2907.30200   2907.29980
  2982.0     0.0003353   2907.25903   2907.25684
  2983.0     0.0003352   2907.21655   2907.21436
  2991.0     0.0003343   2907.17432   2907.17212
  2952.0     0.0003388   2907.13281   2907.13062
  2946.0     0.0003394   2907.09155   2907.08936
  2962.0     0.0003376   2907.05078   2907.04834
  2909.0     0.0003438   2907.01050   2907.00806
  2850.0     0.000351    2906.97046   2906.96826
  3003.0     0.0003330   2906.93115   2906.92871
  2977.0     0.0003359   2906.89209   2906.88965
  2993.0     0.0003341   2906.85352   2906.85107
  2841.0     0.000352    2906.81543   2906.81274
  2835.0     0.000353    2906.77759   2906.77515
  2896.0     0.0003453   2906.74023   2906.73779
  2862.0     0.0003494   2906.70337   2906.70093
  3031.0     0.0003299   2906.66699   2906.66455
  2901.0     0.0003447   2906.63110   2906.62842
  2864.0     0.0003492   2906.59546   2906.59277
  3019.0     0.0003312   2906.56030   2906.55786
  2891.0     0.0003459   2906.52563   2906.52295
  2931.0     0.0003412   2906.49146   2906.48877
  2808.0     0.000356    2906.45776   2906.45483
  2908.0     0.0003439   2906.42432   2906.42163
  2963.0     0.0003375   2906.39136   2906.38843
  2909.0     0.0003438   2906.35889   2906.35596
  2999.0     0.0003334   2906.32666   2906.32397
  2929.0     0.0003414   2906.29492   2906.29224
  2915.0     0.0003431   2906.26392   2906.26099
  3001.0     0.0003332   2906.23291   2906.23022
  2878.0     0.0003475   2906.20264   2906.19971
  2974.0     0.0003362   2906.17261   2906.16968
  2879.0     0.0003473   2906.14307   2906.14014
  2955.0     0.0003384   2906.11401   2906.11108
  2911.0     0.0003435   2906.08545   2906.08252
  2831.0     0.000353    2906.05713   2906.05420
  2826.0     0.000354    2906.02930   2906.02637
  3003.0     0.0003330   2906.00195   2905.99902
  2866.0     0.0003489   2905.97510   2905.97192
  2860.0     0.0003497   2905.94849   2905.94556
  2924.0     0.0003420   2905.92236   2905.91943
  2899.0     0.0003449   2905.89673   2905.89380
  2807.0     0.000356    2905.87134   2905.86841
  2892.0     0.0003458   2905.84668   2905.84351
  2848.0     0.000351    2905.82227   2905.81909
  2910.0     0.0003436   2905.79810   2905.79517
  2930.0     0.0003413   2905.77466   2905.77148
  2917.0     0.0003428   2905.75146   2905.74854
  2885.0     0.0003466   2905.72876   2905.72559
  2883.0     0.0003469   2905.70630   2905.70337
  2978.0     0.0003358   2905.68457   2905.68140
  2856.0     0.0003501   2905.66309   2905.65991
  2967.0     0.0003370   2905.64209   2905.63892
  2844.0     0.000352    2905.62134   2905.61841
  2885.0     0.0003466   2905.60107   2905.59814
  2852.0     0.0003506   2905.58130   2905.57837
  2890.0     0.0003460   2905.56201   2905.55908
  2843.0     0.000352    2905.54297   2905.54004
  2821.0     0.000354    2905.52441   2905.52148
  3001.0     0.0003332   2905.50635   2905.50342
  2902.0     0.0003446   2905.48853   2905.48560
  2914.0     0.0003432   2905.47119   2905.46826
  2836.0     0.000353    2905.45435   2905.45142
  2846.0     0.000351    2905.43799   2905.43506
  2865.0     0.0003490   2905.42188   2905.41895
  2886.0     0.0003465   2905.40625   2905.40332
  2900.0     0.0003448   2905.39111   2905.38818
  2837.0     0.000352    2905.37622   2905.37329
  2874.0     0.0003479   2905.36182   2905.35889
  2878.0     0.0003475   2905.34790   2905.34497
  2914.0     0.0003432   2905.33423   2905.33130
  2931.0     0.0003412   2905.32104   2905.31812
  2891.0     0.0003459   2905.30835   2905.30542
  2888.0     0.0003463   2905.29590   2905.29297
  2938.0     0.0003404   2905.28394   2905.28125
  2972.0     0.0003365   2905.27246   2905.26953
  2871.0     0.0003483   2905.26123   2905.25854
  2877.0     0.0003476   2905.25049   2905.24780
  2809.0     0.000356    2905.24023   2905.23755
  2841.0     0.000352    2905.23022   2905.22754
  2837.0     0.000352    2905.22070   2905.21802
  2968.0     0.0003369   2905.21167   2905.20898
  3002.0     0.0003331   2905.20288   2905.20020
  2832.0     0.000353    2905.19458   2905.19189
  2875.0     0.0003478   2905.18652   2905.18408
  2818.0     0.000355    2905.17920   2905.17651
  2915.0     0.0003431   2905.17188   2905.16943
  2976.0     0.0003360   2905.16528   2905.16284
  2873.0     0.0003481   2905.15894   2905.15649
  2895.0     0.0003454   2905.15308   2905.15063
  2840.0     0.000352    2905.14746   2905.14526
  2884.0     0.0003467   2905.14233   2905.14014
  2872.0     0.0003482   2905.13770   2905.13550
  2753.0     0.000363    2905.13330   2905.13110
  2874.0     0.0003479   2905.12939   2905.12720
  2833.0     0.000353    2905.12598   2905.12378
  2826.0     0.000354    2905.12280   2905.12061
  2854.0     0.0003504   2905.11987   2905.11792
  2840.0     0.000352    2905.11768   2905.11548
  2871.0     0.0003483   2905.11572   2905.11353
  2890.0     0.0003460   2905.11401   2905.11206
  2892.0     0.0003458   2905.11304   2905.11084
  2895.0     0.0003454   2905.11206   2905.11011
  2886.0     0.0003465   2905.11182   2905.10986
  2955.0     0.0003384   2905.11182   2905.10986
  2818.0     0.000355    2905.11206   2905.11035
  2881.0     0.0003471   2905.11279   2905.11108
  2888.0     0.0003463   2905.11401   2905.11230
  2850.0     0.000351    2905.11548   2905.11377
  2859.0     0.0003498   2905.11743   2905.11597
  2930.0     0.0003413   2905.11987   2905.11816
  2936.0     0.0003406   2905.12256   2905.12085
  2921.0     0.0003423   2905.12549   2905.12402
  2933.0     0.0003409   2905.12915   2905.12769
  2876.0     0.0003477   2905.13281   2905.13159
  2958.0     0.0003381   2905.13721   2905.13574
  2893.0     0.0003457   2905.14185   2905.14038
  2880.0     0.0003472   2905.14673   2905.14551
  2859.0     0.0003498   2905.15210   2905.15088
  2930.0     0.0003413   2905.15796   2905.15674
  2917.0     0.0003428   2905.16406   2905.16284
  2972.0     0.0003365   2905.17041   2905.16943
  2891.0     0.0003459   2905.17725   2905.17627
  2913.0     0.0003433   2905.18457   2905.18359
  2916.0     0.0003429   2905.19214   2905.19141
  2849.0     0.000351    2905.20020   2905.19946
  2932.0     0.0003411   2905.20874   2905.20801
  2917.0     0.0003428   2905.21729   2905.21680
  2916.0     0.0003429   2905.22656   2905.22583
  2817.0     0.000355    2905.23608   2905.23535
  2919.0     0.0003426   2905.24585   2905.24536
  2986.0     0.0003349   2905.25610   2905.25562
  2927.0     0.0003416   2905.26685   2905.26636
  2914.0     0.0003432   2905.27783   2905.27734
  2889.0     0.0003461   2905.28906   2905.28882
  2876.0     0.0003477   2905.30078   2905.30054
  2889.0     0.0003461   2905.31299   2905.31274
  2960.0     0.0003378   2905.32544   2905.32520
  3001.0     0.0003332   2905.33813   2905.33813
  2939.0     0.0003403   2905.35132   2905.35132
  2852.0     0.0003506   2905.36499   2905.36499
  2909.0     0.0003438   2905.37891   2905.37891
  2851.0     0.000351    2905.39307   2905.39331
  2909.0     0.0003438   2905.40771   2905.40796
  2981.0     0.0003355   2905.42285   2905.42310
  2877.0     0.0003476   2905.43799   2905.43848
  2901.0     0.0003447   2905.45386   2905.45435
  2820.0     0.000355    2905.46997   2905.47046
  2921.0     0.0003423   2905.48633   2905.48706
  2827.0     0.000354    2905.50317   2905.50391
  2898.0     0.0003451   2905.52026   2905.52100
  2823.0     0.000354    2905.53784   2905.53857
  2905.0     0.0003442   2905.55566   2905.55664
  2868.0     0.0003487   2905.57373   2905.57495
  2953.0     0.0003386   2905.59229   2905.59351
  2916.0     0.0003429   2905.61133   2905.61255
  2783.0     0.000359    2905.63062   2905.63184
  2863.0     0.0003493   2905.65015   2905.65161
  2885.0     0.0003466   2905.67017   2905.67163
  2906.0     0.0003441   2905.69043   2905.69214
  2882.0     0.0003470   2905.71118   2905.71289
  2897.0     0.0003452   2905.73218   2905.73389
  2892.0     0.0003458   2905.75366   2905.75537
  2866.0     0.0003489   2905.77539   2905.77710
  2917.0     0.0003428   2905.79736   2905.79932
  2857.0     0.0003500   2905.81982   2905.82178
  2936.0     0.0003406   2905.84253   2905.84473
  2918.0     0.0003427   2905.86572   2905.86792
  2875.0     0.0003478   2905.88916   2905.89136
  2914.0     0.0003432   2905.91284   2905.91528
  2869.0     0.0003486   2905.93701   2905.93945
  2896.0     0.0003453   2905.96143   2905.96387
  2903.0     0.0003445   2905.98633   2905.98877
  2895.0     0.0003454   2906.01123   2906.01416
  2959.0     0.0003380   2906.03687   2906.03955
  2830.0     0.000353    2906.06274   2906.06543
  2798.0     0.000357    2906.08887   2906.09180
  2767.0     0.000361    2906.11523   2906.11841
  2886.0     0.0003465   2906.14209   2906.14526
  2849.0     0.000351    2906.16919   2906.17261
  2907.0     0.0003440   2906.19678   2906.20020
  2947.0     0.0003393   2906.22461   2906.22803
  3005.0     0.0003328   2906.25269   2906.25635
  2949.0     0.0003391   2906.28125   2906.28491
  2884.0     0.0003467   2906.31006   2906.31372
  2939.0     0.0003403   2906.33911   2906.34302
  2918.0     0.0003427   2906.36865   2906.37256
  2900.0     0.0003448   2906.39844   2906.40259
  2875.0     0.0003478   2906.42847   2906.43262
  2911.0     0.0003435   2906.45898   2906.46313
  2898.0     0.0003451   2906.48975   2906.49414
  2933.0     0.0003409   2906.52100   2906.52539
  2849.0     0.000351    2906.55225   2906.55688
  2859.0     0.0003498   2906.58398   2906.58862
  2867.0     0.0003488   2906.61621   2906.62085
  2855.0     0.0003503   2906.64844   2906.65332
  2869.0     0.0003486   2906.68115   2906.68628
  2978.0     0.0003358   2906.71436   2906.71924
  2863.0     0.0003493   2906.74756   2906.75269
  2926.0     0.0003418   2906.78125   2906.78662
  2961.0     0.0003377   2906.81519   2906.82056
  3033.0     0.0003297   2906.84961   2906.85498
  2841.0     0.000352    2906.88428   2906.88989
  3011.0     0.0003321   2906.91919   2906.92480
  2898.0     0.0003451   2906.95435   2906.96021
  2868.0     0.0003487   2906.98999   2906.99585
  2973.0     0.0003364   2907.02588   2907.03174
  2891.0     0.0003459   2907.06201   2907.06812
  3023.0     0.0003308   2907.09839   2907.10474
  2851.0     0.000351    2907.13525   2907.14160
  2859.0     0.0003498   2907.17236   2907.17896
  2900.0     0.0003448   2907.20972   2907.21631
  2926.0     0.0003418   2907.24756   2907.25415
  2780.0     0.000360    2907.28564   2907.29224
  2899.0     0.0003449   2907.32397   2907.33081
  2804.0     0.000357    2907.36255   2907.36963
  2857.0     0.0003500   2907.40137   2907.40869
  2869.0     0.0003486   2907.44067   2907.44800
  2761.0     0.000362    2907.48022   2907.48755
  2892.0     0.0003458   2907.52002   2907.52759
  2911.0     0.0003435   2907.56030   2907.56787
  2941.0     0.0003400   2907.60059   2907.60840
  2978.0     0.0003358   2907.64136   2907.64941
  2941.0     0.0003400   2907.68237   2907.69043
  2928.0     0.0003415   2907.72388   2907.73193
  2991.0     0.0003343   2907.76538   2907.77368
  2928.0     0.0003415   2907.80737   2907.81567
  2909.0     0.0003438   2907.84961   2907.85815
  2921.0     0.0003423   2907.89209   2907.90063
  2836.0     0.000353    2907.93506   2907.94360
  2928.0     0.0003415   2907.97803   2907.98682
  2892.0     0.0003458   2908.02148   2908.03052
  2949.0     0.0003391   2908.06519   2908.07422
  2856.0     0.0003501   2908.10913   2908.11841
  2925.0     0.0003419   2908.15332   2908.16284
  2995.0     0.0003339   2908.19800   2908.20752
  2881.0     0.0003471   2908.24268   2908.25244
  2968.0     0.0003369   2908.28784   2908.29761
  2865.0     0.0003490   2908.33325   2908.34326
  2988.0     0.0003347   2908.37891   2908.38892
  2834.0     0.000353    2908.42505   2908.43506
  2929.0     0.0003414   2908.47119   2908.48145
  2922.0     0.0003422   2908.51782   2908.52808
  2936.0     0.0003406   2908.56470   2908.57520
  2874.0     0.0003479   2908.61182   2908.62231
  2893.0     0.0003457   2908.65918   2908.66992
  2788.0     0.000359    2908.70679   2908.71753
  2964.0     0.0003374   2908.75464   2908.76563
  2977.0     0.0003359   2908.80298   2908.81396
  2855.0     0.0003503   2908.85132   2908.86255
  2978.0     0.0003358   2908.90015   2908.91162
  2865.0     0.0003490   2908.94922   2908.96069
  2880.0     0.0003472   2908.99854   2909.01025
  2853.0     0.0003505   2909.04810   2909.05981
  2908.0     0.0003439   2909.09790   2909.10986
  2914.0     0.0003432   2909.14795   2909.16016
  2830.0     0.000353    2909.19849   2909.21069
  3002.0     0.0003331   2909.24902   2909.26147
  2868.0     0.0003487   2909.30005   2909.31250
  2896.0     0.0003453   2909.35132   2909.36377
  2906.0     0.0003441   2909.40259   2909.41553
  2935.0     0.0003407   2909.45435   2909.46729
  2786.0     0.000359    2909.50635   2909.51953
  2867.0     0.0003488   2909.55859   2909.57178
  2879.0     0.0003473   2909.61108   2909.62451
  2944.0     0.0003397   2909.66406   2909.67749
  2781.0     0.000360    2909.71704   2909.73071
  2744.0     0.000364    2909.77026   2909.78418
  2809.0     0.000356    2909.82397   2909.83789
  2824.0     0.000354    2909.87769   2909.89185
  2901.0     0.0003447   2909.93188   2909.94604
  2908.0     0.0003439   2909.98608   2910.00049
  3005.0     0.0003328   2910.04077   2910.05518
  2852.0     0.0003506   2910.09546   2910.11011
  2871.0     0.0003483   2910.15063   2910.16528
  2896.0     0.0003453   2910.20605   2910.22095
  2875.0     0.0003478   2910.26147   2910.27661
  2974.0     0.0003362   2910.31738   2910.33252
  2886.0     0.0003465   2910.37354   2910.38892
  2902.0     0.0003446   2910.42993   2910.44531
  2891.0     0.0003459   2910.48657   2910.50220
  2884.0     0.0003467   2910.54346   2910.55908
  2874.0     0.0003479   2910.60034   2910.61646
  2933.0     0.0003409   2910.65771   2910.67383
  2796.0     0.000358    2910.71533   2910.73169
  2900.0     0.0003448   2910.77319   2910.78955
  2974.0     0.0003362   2910.83130   2910.84790
  2879.0     0.0003473   2910.88965   2910.90625
  2852.0     0.0003506   2910.94824   2910.96509
  2901.0     0.0003447   2911.00708   2911.02393
  2885.0     0.0003466   2911.06616   2911.08325
  2879.0     0.0003473   2911.12524   2911.14258
  2789.0     0.000359    2911.18481   2911.20239
  2920.0     0.0003425   2911.24463   2911.26221
  2913.0     0.0003433   2911.30469   2911.32227
  2937.0     0.0003405   2911.36475   2911.38281
  2858.0     0.0003499   2911.42529   2911.44336
  2850.0     0.000351    2911.48608   2911.50415
  2877.0     0.0003476   2911.54688   2911.56519
  2877.0     0.0003476   2911.60815   2911.62671
  2868.0     0.0003487   2911.66943   2911.68823
  2813.0     0.000355    2911.73120   2911.75000
  2954.0     0.0003385   2911.79297   2911.81201
  2855.0     0.0003503   2911.85498   2911.87427
  2928.0     0.0003415   2911.91748   2911.93677
  2931.0     0.0003412   2911.97998   2911.99951
  2911.0     0.0003435   2912.04272   2912.06226
  2922.0     0.0003422   2912.10571   2912.12549
  2962.0     0.0003376   2912.16895   2912.18896
  2928.0     0.0003415   2912.23242   2912.25244
  2820.0     0.000355    2912.29614   2912.31616
  2953.0     0.0003386   2912.35986   2912.38037
  2854.0     0.0003504   2912.42407   2912.44458
  2937.0     0.0003405   2912.48828   2912.50903
  2870.0     0.0003484   2912.55298   2912.57373
  2860.0     0.0003497   2912.61768   2912.63867
  2824.0     0.000354    2912.68262   2912.70386
  2976.0     0.0003360   2912.74780   2912.76929
  2861.0     0.0003495   2912.81323   2912.83472
  2962.0     0.0003376   2912.87891   2912.90063
  2842.0     0.000352    2912.94482   2912.96655
  2871.0     0.0003483   2913.01074   2913.03296
  2904.0     0.0003444   2913.07715   2913.09937
  2874.0     0.0003479   2913.14355   2913.16602
  2939.0     0.0003403   2913.21021   2913.23291
  2855.0     0.0003503   2913.27710   2913.29980
  3002.0     0.0003331   2913.34424   2913.36719
  2822.0     0.000354    2913.41162   2913.43457
  2832.0     0.000353    2913.47925   2913.50244
  2935.0     0.0003407   2913.54688   2913.57031
  2894.0     0.0003455   2913.61499   2913.63843
  2964.0     0.0003374   2913.68311   2913.70679
  3001.0     0.0003332   2913.75146   2913.77515
  2863.0     0.0003493   2913.81982   2913.84399
  2958.0     0.0003381   2913.88867   2913.91284
  2791.0     0.000358    2913.95776   2913.98193
  2896.0     0.0003453   2914.02686   2914.05127
  2834.0     0.000353    2914.09619   2914.12085
  2902.0     0.0003446   2914.16577   2914.19067
  2888.0     0.0003463   2914.23560   2914.26050
  2921.0     0.0003423   2914.30542   2914.33057
  2953.0     0.0003386   2914.37573   2914.40088
  2845.0     0.000351    2914.44604   2914.47144
  2841.0     0.000352    2914.51660   2914.54224
  2985.0     0.0003350   2914.58716   2914.61304
  2828.0     0.000354    2914.65820   2914.68408
  2965.0     0.0003373   2914.72925   2914.75537
  2842.0     0.000352    2914.80054   2914.82690
  2941.0     0.0003400   2914.87207   2914.89868
  2956.0     0.0003383   2914.94385   2914.97046
  2973.0     0.0003364   2915.01563   2915.04248
  2929.0     0.0003414   2915.08789   2915.11475
  2934.0     0.0003408   2915.16016   2915.18726
  2922.0     0.0003422   2915.23242   2915.25977
  2935.0     0.0003407   2915.30518   2915.33276
  2922.0     0.0003422   2915.37793   2915.40576
  2908.0     0.0003439   2915.45093   2915.47876
  2891.0     0.0003459   2915.52417   2915.55225
  2999.0     0.0003334   2915.59741   2915.62573
  2974.0     0.0003362   2915.67114   2915.69946
  2994.0     0.0003340   2915.74487   2915.77344
  3045.0     0.0003284   2915.81860   2915.84741
  2959.0     0.0003380   2915.89282   2915.92163
  3036.0     0.0003294   2915.96704   2915.99609
  2933.0     0.0003409   2916.04150   2916.07080
  2950.0     0.0003390   2916.11597   2916.14551
  3014.0     0.0003318   2916.19092   2916.22046
  2940.0     0.0003401   2916.26587   2916.29565
  3073.0     0.0003254   2916.34106   2916.37085
  2946.0     0.0003394   2916.41626   2916.44653
  2868.0     0.0003487   2916.49170   2916.52197
  2951.0     0.0003389   2916.56738   2916.59790
  2965.0     0.0003373   2916.64331   2916.67383
  2951.0     0.0003389   2916.71924   2916.75000
  2929.0     0.0003414   2916.79541   2916.82642
  2948.0     0.0003392   2916.87183   2916.90283
  2956.0     0.0003383   2916.94824   2916.97974
  2862.0     0.0003494   2917.02490   2917.05640
  2924.0     0.0003420   2917.10181   2917.13354
  2937.0     0.0003405   2917.17871   2917.21069
  2959.0     0.0003380   2917.25586   2917.28809
  2893.0     0.0003457   2917.33325   2917.36548
  2960.0     0.0003378   2917.41064   2917.44312
  2943.0     0.0003398   2917.48828   2917.52100
  2960.0     0.0003378   2917.56616   2917.59888
  2841.0     0.000352    2917.64429   2917.67700
  2942.0     0.0003399   2917.72241   2917.75537
  2904.0     0.0003444   2917.80054   2917.83398
  2950.0     0.0003390   2917.87915   2917.91260
  2823.0     0.000354    2917.95752   2917.99121
  2847.0     0.000351    2918.03638   2918.07031
  2795.0     0.000358    2918.11523   2918.14941
  2918.0     0.0003427   2918.19434   2918.22852
  2987.0     0.0003348   2918.27368   2918.30786
  2878.0     0.0003475   2918.35303   2918.38745
  2936.0     0.0003406   2918.43237   2918.46729
  3022.0     0.0003309   2918.51221   2918.54712
  2862.0     0.0003494   2918.59204   2918.62720
  2895.0     0.0003454   2918.67188   2918.70728
  2888.0     0.0003463   2918.75220   2918.78760
  2931.0     0.0003412   2918.83228   2918.86792
  2922.0     0.0003422   2918.91284   2918.94849
  2842.0     0.000352    2918.99341   2919.02930
  2865.0     0.0003490   2919.07397   2919.78931
  2855.0     0.0003503   2919.15503   2919.88013
  2817.0     0.000355    2919.23584   2919.97144
  2932.0     0.0003411   2919.31714   2920.06299
  2891.0     0.0003459   2919.39844   2920.49048
  2897.0     0.0003452   2919.47974   2920.58765
  2960.0     0.0003378   2919.56128   2920.68555
  2981.0     0.0003355   2919.64307   2920.78369
  2889.0     0.0003461   2919.72485   2920.88232
  2866.0     0.0003489   2919.80688   2920.98169
  2905.0     0.0003442   2919.88892   2921.08130
  2890.0     0.0003460   2919.97119   2921.18164
  2895.0     0.0003454   2920.05371   2921.28247
  2916.0     0.0003429   2920.13623   2921.38379
  2952.0     0.0003388   2920.21875   2921.48608
  2986.0     0.0003349   2920.30151   2921.58862
  2926.0     0.0003418   2920.38452   2921.69165
  2926.0     0.0003418   2920.46753   2921.79541
  2859.0     0.0003498   2920.55078   2921.89990
  2962.0     0.0003376   2920.63403   2922.00488
  2922.0     0.0003422   2920.71753   2922.11084
  2857.0     0.0003500   2920.80103   2922.21729
  2898.0     0.0003451   2920.88477   2922.32446
  2990.0     0.0003344   2920.96875   2922.43237
  2998.0     0.0003336   2921.05273   2922.54102
  2783.0     0.000359    2921.13672   2922.65063
  2885.0     0.0003466   2921.22095   2922.76050
  3008.0     0.0003324   2921.30518   2922.87158
  2907.0     0.0003440   2921.38965   2922.98315
  2877.0     0.0003476   2921.47437   2923.09570
  2869.0     0.0003486   2921.55908   2923.20947
  2972.0     0.0003365   2921.64380   2923.32397
  2932.0     0.0003411   2921.72876   2923.43945
  3016.0     0.0003316   2921.81396   2923.55566
  2880.0     0.0003472   2921.89917   2923.67310
  2961.0     0.0003377   2921.98438   2923.79150
  2849.0     0.000351    2922.06982   2923.91089
  2890.0     0.0003460   2922.15527   2924.03149
  2883.0     0.0003469   2922.24097   2924.15283
  2866.0     0.0003489   2922.32666   2924.27588
  2859.0     0.0003498   2922.41260   2924.40015
  2978.0     0.0003358   2922.49854   2924.52539
  3074.0     0.0003253   2922.58472   2924.65186
  2913.0     0.0003433   2922.67090   2924.78003
  2735.0     0.000366    2922.75732   2924.90942
  2920.0     0.0003425   2922.84375   2925.04004
  2887.0     0.0003464   2922.93018   2925.17261
  2925.0     0.0003419   2923.01685   2925.30640
  2984.0     0.0003351   2923.10376   2925.44214
  3024.0     0.0003307   2923.19067   2925.57935
  2860.0     0.0003497   2923.27759   2925.71826
  2820.0     0.000355    2923.36475   2925.85938
  2945.0     0.0003396   2923.45190   2926.00220
  2939.0     0.0003403   2923.53906   2926.14697
  2930.0     0.0003413   2923.62646   2926.29395
  2809.0     0.000356    2923.71411   2926.44312
  2904.0     0.0003444   2923.80176   2926.59424
  2895.0     0.0003454   2923.88940   2926.74805
  2864.0     0.0003492   2923.97729   2926.90454
  2968.0     0.0003369   2924.06519   2927.06323
  2916.0     0.0003429   2924.15308   2927.22510
  2830.0     0.000353    2924.24121   2927.38940
  2882.0     0.0003470   2924.32935   2927.55688
  2989.0     0.0003346   2924.41772   2927.72754
  2980.0     0.0003356   2924.50610   2927.90161
  2885.0     0.0003466   2924.59473   2928.07886
  2950.0     0.0003390   2924.68335   2928.26001
  2954.0     0.0003385   2924.77197   2928.44507
  2837.0     0.000352    2924.86084   2928.63403
  2831.0     0.000353    2924.94971   2928.82739
  2978.0     0.0003358   2925.03857   2929.02539
  3016.0     0.0003316   2925.12769   2929.22803
  2906.0     0.0003441   2925.21680   2929.43579
  2875.0     0.0003478   2925.30591   2929.64893
  2906.0     0.0003441   2925.39526   2929.86743
  3010.0     0.0003322   2925.48486   2930.09204
  2908.0     0.0003439   2925.57422   2930.32300
  2822.0     0.000354    2925.66382   2930.56104
  3089.0     0.0003237   2925.75366   2930.80615
  2942.0     0.0003399   2925.84326   2931.05859
  2923.0     0.0003421   2925.93311   2931.31934
  2965.0     0.0003373   2926.02319   2931.58862
  2926.0     0.0003418   2926.11304   2931.86719
  2913.0     0.0003433   2926.20313   2932.15552
  2886.0     0.0003465   2926.29346   2932.45483
  2878.0     0.0003475   2926.38379   2932.76514
  3045.0     0.0003284   2926.47412   2933.08789
  2972.0     0.0003365   2926.56445   2933.42334
  2962.0     0.0003376   2926.65503   2933.77271
  2762.0     0.000362    2926.74561   2934.13721
  3007.0     0.0003326   2926.83618   2934.51831
  2832.0     0.000353    2926.92700   2935.57861
  2923.0     0.0003421   2927.01782   2936.00537
  3081.0     0.0003246   2927.10864   2936.45313
  2958.0     0.0003381   2927.19971   2936.92334
  2910.0     0.0003436   2927.29077   2937.41748
  2996.0     0.0003338   2927.38184   2938.26953
  2815.0     0.000355    2927.47290   2938.82397
  2958.0     0.0003381   2927.56421   2939.41040
  2919.0     0.0003426   2927.65552   2940.03174
  2909.0     0.0003438   2927.74707   2940.69043
  2865.0     0.0003490   2927.83838   2941.39136
  2994.0     0.0003340   2927.93018   2942.13745
  2884.0     0.0003467   2928.02173   2942.93457
  3003.0     0.0003330   2928.11328   2943.78784
  2952.0     0.0003388   2928.20508   2944.70264
  2824.0     0.000354    2928.29688   2945.68701
  2981.0     0.0003355   2928.38892   2946.74805
  2986.0     0.0003349   2928.48071   2947.89624
  2931.0     0.0003412   2928.57275   2949.14136
  3005.0     0.0003328   2928.66479   2950.49731
  3001.0     0.0003332   2928.75708   2951.97974
  2986.0     0.0003349   2928.84937   2953.60986
  3014.0     0.0003318   2928.94165   2955.41406
  2948.0     0.0003392   2929.03394   2957.42871
  2894.0     0.0003455   2929.12622   2959.70459
  3065.0     0.0003263   2929.21875   2962.31396
  3035.0     0.0003295   2929.31128   2965.36011
  2900.0     0.0003448   2929.40381   2968.99194
  3075.0     0.0003252   2929.49658   2973.42188
  2966.0     0.0003372   2929.58911   2978.94629
  3089.0     0.0003237   2929.68188   2985.97339
  2973.0     0.0003364   2929.77490   2995.04517
  3002.0     0.0003331   2929.86768   3006.86035
  3151.0     0.0003174   2929.96069   3022.28589
  3083.0     0.0003244   2930.05347   3042.35278
  3104.0     0.0003222   2930.14648   3068.22266
  3119.0     0.0003206   2930.23975   3101.12915
  3093.0     0.0003233   2930.33276   3142.26953
  3189.0     0.0003136   2930.42603   3192.69116
  3244.0     0.0003083   2930.51929   3253.08618
  3311.0     0.0003020   2930.61255   3323.61597
  3498.0     0.0002859   2930.70581   3403.69458
  3605.0     0.0002774   2930.79932   3491.79370
  3572.0     0.0002800   2930.89282   3585.28882
  3820.0     0.0002618   2930.98633   3680.41602
  3849.0     0.0002598   2931.07983   3772.37109
  3839.0     0.0002605   2931.17334   3855.56274
  4007.0     0.0002496   2931.26709   3924.05054
  3974.0     0.0002516   2931.36084   3972.29028
  4080.0     0.0002451   2931.45435   3996.19580
  4128.0     0.0002422   2931.54834   3994.08667
  4044.0     0.0002473   2931.64209   3966.87817
  3996.0     0.0002503   2931.73584   3917.43799
  4016.0     0.0002490   2931.82983   3849.76563
  3761.0     0.0002659   2931.92383   3768.51709
  3671.0     0.0002724   2932.01782   3678.77612
  3652.0     0.0002738   2932.11182   3585.70337
  3364.0     0.0002973   2932.20581   3493.95996
  3372.0     0.0002966   2932.30005   3407.31860
  3205.0     0.0003120   2932.39404   3328.40894
  3201.0     0.0003124   2932.48828   3258.75806
  3126.0     0.0003199   2932.58252   3198.95996
  3069.0     0.0003258   2932.67676   3148.88281
  3029.0     0.0003301   2932.77124   3107.87915
  3003.0     0.0003330   2932.86548   3074.97778
  3099.0     0.0003227   2932.95996   3049.03760
  2976.0     0.0003360   2933.05420   3028.88306
  2952.0     0.0003388   2933.14868   3013.39307
  2926.0     0.0003418   2933.24316   3001.56372
  2933.0     0.0003409   2933.33765   2992.53809
  2873.0     0.0003481   2933.43237   2985.62085
  2989.0     0.0003346   2933.52686   2980.26221
  3005.0     0.0003328   2933.62158   2977.36060
  2880.0     0.0003472   2933.71606   2974.00000
  2899.0     0.0003449   2933.81079   2971.25586
  2939.0     0.0003403   2933.90552   2968.97046
  2993.0     0.0003341   2934.00024   2967.03540
  2951.0     0.0003389   2934.09497   2966.03003
  2992.0     0.0003342   2934.18994   2964.60156
  2964.0     0.0003374   2934.28467   2963.35767
  3005.0     0.0003328   2934.37964   2962.27075
  2992.0     0.0003342   2934.47437   2961.32031
  2997.0     0.0003337   2934.56934   2960.49048
  3032.0     0.0003298   2934.66431   2959.76807
  3084.0     0.0003243   2934.75928   2959.14233
  3029.0     0.0003301   2934.85425   2958.60571
  3081.0     0.0003246   2934.94922   2958.14941
  3037.0     0.0003293   2935.04419   2957.76831
  2994.0     0.0003340   2935.13916   2957.45679
  3018.0     0.0003313   2935.23438   2957.21118
  2975.0     0.0003361   2935.32935   2957.02637
  3068.0     0.0003259   2935.42456   2956.90015
  3011.0     0.0003321   2935.51978   2956.83032
  3016.0     0.0003316   2935.61475   2956.81543
  2890.0     0.0003460   2935.70996   2956.85303
  3034.0     0.0003296   2935.80518   2956.94312
  2914.0     0.0003432   2935.90039   2957.08423
  3092.0     0.0003234   2935.99561   2957.27783
  2963.0     0.0003375   2936.09082   2957.52319
  3043.0     0.0003286   2936.18628   2957.82251
  2996.0     0.0003338   2936.28149   2958.17603
  3084.0     0.0003243   2936.37671   2958.58643
  3061.0     0.0003267   2936.47217   2959.05542
  3011.0     0.0003321   2936.56738   2959.58716
  2980.0     0.0003356   2936.66284   2960.18481
  2949.0     0.0003391   2936.75806   2960.85327
  2958.0     0.0003381   2936.85352   2961.59741
  2910.0     0.0003436   2936.94897   2962.42383
  2981.0     0.0003355   2937.04419   2963.34009
  2934.0     0.0003408   2937.13965   2964.35547
  2962.0     0.0003376   2937.23511   2965.48096
  2984.0     0.0003351   2937.33057   2966.72974
  2871.0     0.0003483   2937.42603   2968.12036
  2909.0     0.0003438   2937.52148   2969.67651
  2962.0     0.0003376   2937.61694   2971.42920
  2946.0     0.0003394   2937.71240   2973.42310
  2947.0     0.0003393   2937.80786   2975.72144
  2897.0     0.0003452   2937.90332   2978.41431
  3065.0     0.0003263   2937.99878   2981.63110
  3083.0     0.0003244   2938.09424   2985.55493
  2989.0     0.0003346   2938.18970   2990.44189
  2912.0     0.0003434   2938.28540   2996.64063
  3009.0     0.0003323   2938.38086   3004.61475
  2990.0     0.0003344   2938.47632   3014.96191
  3007.0     0.0003326   2938.57178   3028.42383
  3047.0     0.0003282   2938.66748   3045.88550
  3079.0     0.0003248   2938.76294   3068.35303
  3137.0     0.0003188   2938.85840   3096.90723
  3171.0     0.0003154   2938.95386   3132.62671
  3140.0     0.0003185   2939.04956   3176.47949
  3318.0     0.0003014   2939.14502   3229.18408
  3337.0     0.0002997   2939.24048   3291.07666
  3506.0     0.0002852   2939.33618   3361.90356
  3512.0     0.0002847   2939.43164   3440.67920
  3641.0     0.0002746   2939.52710   3525.53394
  3814.0     0.0002622   2939.62280   3613.62134
  3829.0     0.0002612   2939.71826   3701.12549
  3882.0     0.0002576   2939.81372   3783.40552
  3778.0     0.0002647   2939.90918   3855.30981
  3883.0     0.0002575   2940.00488   3911.69287
  3866.0     0.0002587   2940.10034   3948.19165
  3884.0     0.0002575   2940.19580   3962.08521
  3939.0     0.0002539   2940.29126   3952.82422
  3865.0     0.0002587   2940.38696   3921.86328
  3713.0     0.0002693   2940.48242   3872.01782
  3964.0     0.0002523   2940.57788   3806.87012
  3883.0     0.0002575   2940.67334   3730.49170
  3973.0     0.0002517   2940.76880   3647.27979
  3849.0     0.0002598   2940.86426   3561.65088
  3857.0     0.0002593   2940.95972   3477.55518
  3823.0     0.0002616   2941.05518   3398.18530
  3804.0     0.0002629   2941.15063   3325.77393
  3571.0     0.0002800   2941.24609   3261.63647
  3595.0     0.0002782   2941.34155   3206.30469
  3473.0     0.0002879   2941.43701   3159.69873
  3461.0     0.0002889   2941.53223   3121.29224
  3305.0     0.0003026   2941.62769   3090.27295
  3274.0     0.0003054   2941.72314   3065.66870
  3192.0     0.0003133   2941.81860   3046.46265
  3129.0     0.0003196   2941.91382   3031.66797
  3043.0     0.0003286   2942.00928   3020.38843
  3103.0     0.0003223   2942.10449   3011.84741
  2902.0     0.0003446   2942.19995   3005.39844
  2953.0     0.0003386   2942.29517   3000.52734
  3074.0     0.0003253   2942.39038   2996.83472
  3047.0     0.0003282   2942.48584   2994.02246
  2906.0     0.0003441   2942.58105   2991.87134
  2991.0     0.0003343   2942.67627   2990.22583
  2907.0     0.0003440   2942.77148   2988.97729
  2990.0     0.0003344   2942.86670   2988.05151
  2987.0     0.0003348   2942.96191   2987.39648
  2928.0     0.0003415   2943.05713   2986.97852
  3038.0     0.0003292   2943.15234   2986.77490
  2864.0     0.0003492   2943.24731   2986.77173
  2934.0     0.0003408   2943.34253   2986.95825
  3014.0     0.0003318   2943.43774   2987.33203
  2906.0     0.0003441   2943.53271   2987.89063
  3078.0     0.0003249   2943.62769   2988.63770
  2914.0     0.0003432   2943.72290   2989.57690
  3082.0     0.0003245   2943.81787   2990.71777
  2982.0     0.0003353   2943.91284   2992.07104
  3021.0     0.0003310   2944.00781   2993.65308
  2948.0     0.0003392   2944.10278   2995.48511
  2968.0     0.0003369   2944.19775   2997.59570
  2943.0     0.0003398   2944.29272   3000.02417
  2981.0     0.0003355   2944.38770   3002.82471
  2869.0     0.0003486   2944.48242   3006.07422
  3132.0     0.0003193   2944.57739   3009.88306
  2968.0     0.0003369   2944.67212   3013.73804
  2991.0     0.0003343   2944.76685   3019.21509
  2938.0     0.0003404   2944.86157   3025.95264
  3057.0     0.0003271   2944.95630   3034.39673
  3009.0     0.0003323   2945.05127   3044.81714
  3146.0     0.0003179   2945.14575   3058.69482
  3069.0     0.0003258   2945.24048   3076.72803
  3103.0     0.0003223   2945.33521   3100.20874
  3134.0     0.0003191   2945.42969   3130.68652
  3172.0     0.0003153   2945.52441   3169.93579
  3235.0     0.0003091   2945.61890   3219.88721
  3248.0     0.0003079   2945.71338   3282.50415
  3341.0     0.0002993   2945.80786   3359.61279
  3581.0     0.0002793   2945.90234   3452.67798
  3668.0     0.0002726   2945.99683   3562.54712
  3791.0     0.0002638   2946.09131   3689.16577
  4099.0     0.0002440   2946.18555   3831.26978
  4260.0     0.0002347   2946.28003   3986.19385
  4425.0     0.0002260   2946.37427   4149.55273
  4630.0     0.0002160   2946.46851   4315.22852
  4668.0     0.0002142   2946.56274   4475.47168
  4738.0     0.0002111   2946.65698   4621.31201
  4643.0     0.0002154   2946.75122   4743.31738
  4534.0     0.0002206   2946.84546   4832.76074
  4631.0     0.0002159   2946.93945   4883.09717
  4568.0     0.0002189   2947.03369   4891.21826
  4387.0     0.0002279   2947.12769   4857.78516
  4447.0     0.0002249   2947.22168   4786.47461
  4405.0     0.0002270   2947.31567   4682.82422
  4308.0     0.0002321   2947.40967   4553.45508
  4230.0     0.0002364   2947.50366   4405.75928
  4140.0     0.0002415   2947.59741   4247.60059
  4070.0     0.0002457   2947.69141   4086.69434
  4017.0     0.0002489   2947.78516   3929.87622
  3881.0     0.0002577   2947.87891   3782.46362
  3759.0     0.0002660   2947.97266   3648.18286
  3664.0     0.0002729   2948.06641   3529.17529
  3606.0     0.0002773   2948.15991   3426.25659
  3502.0     0.0002856   2948.25366   3339.20630
  3449.0     0.0002899   2948.34717   3267.05225
  3308.0     0.0003023   2948.44067   3208.33008
  3283.0     0.0003046   2948.53418   3161.30688
  3193.0     0.0003132   2948.62769   3124.16382
  3221.0     0.0003105   2948.72119   3095.13452
  3138.0     0.0003187   2948.81445   3072.60327
  3058.0     0.0003270   2948.90796   3055.15747
  3087.0     0.0003239   2949.00122   3041.61499
  3087.0     0.0003239   2949.09448   3031.01904
  3079.0     0.0003248   2949.18774   3022.62085
  3001.0     0.0003332   2949.28076   3015.85132
  3070.0     0.0003257   2949.37402   3010.28662
  2958.0     0.0003381   2949.46704   3005.61938
  2908.0     0.0003439   2949.56006   3001.63037
  2908.0     0.0003439   2949.65308   2998.16357
  2959.0     0.0003380   2949.74609   2995.10767
  2952.0     0.0003388   2949.83911   2992.38452
  2997.0     0.0003337   2949.93188   2989.93799
  2974.0     0.0003362   2950.02466   2987.72510
  2957.0     0.0003382   2950.11768   2985.71460
  2899.0     0.0003449   2950.21021   2983.88013
  2980.0     0.0003356   2950.30298   2982.20215
  3022.0     0.0003309   2950.39575   2980.66284
  2963.0     0.0003375   2950.48828   2979.24780
  2972.0     0.0003365   2950.58081   2977.94458
  2958.0     0.0003381   2950.67334   2976.74243
  2936.0     0.0003406   2950.76587   2975.63232
  2940.0     0.0003401   2950.85815   2974.60449
  3017.0     0.0003315   2950.95068   2973.65234
  2924.0     0.0003420   2951.04297   2972.76929
  2981.0     0.0003355   2951.13525   2971.94873
  2992.0     0.0003342   2951.22754   2971.18628
  2956.0     0.0003383   2951.31958   2970.47607
  2999.0     0.0003334   2951.41187   2969.81470
  3044.0     0.0003285   2951.50391   2969.19824
  2992.0     0.0003342   2951.59595   2968.62231
  2973.0     0.0003364   2951.68799   2968.08447
  2983.0     0.0003352   2951.78003   2967.58252
  3085.0     0.0003241   2951.87183   2967.11279
  2843.0     0.000352    2951.96362   2966.67310
  3056.0     0.0003272   2952.05542   2966.26147
  2931.0     0.0003412   2952.14722   2965.87573
  3013.0     0.0003319   2952.23877   2965.51489
  3020.0     0.0003311   2952.33057   2965.17603
  3004.0     0.0003329   2952.42212   2964.85889
  2958.0     0.0003381   2952.51367   2964.56128
  2914.0     0.0003432   2952.60522   2964.28223
  3017.0     0.0003315   2952.69653   2964.02026
  3073.0     0.0003254   2952.78809   2963.77490
  3068.0     0.0003259   2952.87939   2963.54443
  2986.0     0.0003349   2952.97070   2963.32837
  2942.0     0.0003399   2953.06177   2963.12622
  3068.0     0.0003259   2953.15308   2962.27148
  3081.0     0.0003246   2953.24414   2962.10303
  2956.0     0.0003383   2953.33521   2961.94580
  3184.0     0.0003141   2953.42627   2961.79858
  3012.0     0.0003320   2953.51709   2961.66162
  2946.0     0.0003394   2953.60791   2961.20435
  2982.0     0.0003353   2953.69897   2961.09009
  2948.0     0.0003392   2953.78955   2960.98389
  2906.0     0.0003441   2953.88037   2960.88550
  3025.0     0.0003306   2953.97095   2960.79468
  2931.0     0.0003412   2954.06177   2960.71094
  3024.0     0.0003307   2954.15234   2960.63354
  3066.0     0.0003262   2954.24268   2960.56274
  2885.0     0.0003466   2954.33325   2960.49780
  3010.0     0.0003322   2954.42358   2960.43848
  3127.0     0.0003198   2954.51392   2960.38452
  3003.0     0.0003330   2954.60425   2960.33594
  3067.0     0.0003261   2954.69434   2960.29224
  2952.0     0.0003388   2954.78467   2960.25269
  2984.0     0.0003351   2954.87476   2960.21802
  2928.0     0.0003415   2954.96484   2960.18774
  2941.0     0.0003400   2955.05469   2960.16138
  3048.0     0.0003281   2955.14478   2960.13867
  2984.0     0.0003351   2955.23462   2960.11963
  2983.0     0.0003352   2955.32446   2960.10425
  3016.0     0.0003316   2955.41406   2960.09229
  2915.0     0.0003431   2955.50391   2960.08350
  2963.0     0.0003375   2955.59351   2960.07788
  3020.0     0.0003311   2955.68311   2960.07520
  2997.0     0.0003337   2955.77271   2960.07520
  2863.0     0.0003493   2955.86206   2960.07788
  2982.0     0.0003353   2955.95142   2960.08325
  2869.0     0.0003486   2956.04077   2960.09131
  2974.0     0.0003362   2956.13013   2960.10132
  2903.0     0.0003445   2956.21924   2960.11401
  3046.0     0.0003283   2956.30835   2960.12866
  2889.0     0.0003461   2956.39746   2960.14551
  2936.0     0.0003406   2956.48657   2960.16431
  2963.0     0.0003375   2956.57544   2960.18506
  2992.0     0.0003342   2956.66431   2964.62256
  2973.0     0.0003364   2956.75317   2964.70288
  2976.0     0.0003360   2956.84204   2964.78564
  3000.0     0.0003333   2956.93066   2964.87134
  3018.0     0.0003313   2957.01953   2964.95972
  2952.0     0.0003388   2957.10791   2965.05078
  3048.0     0.0003281   2957.19653   2967.35059
  2932.0     0.0003411   2957.28491   2967.47461
  3001.0     0.0003332   2957.37329   2967.60229
  2868.0     0.0003487   2957.46167   2967.73291
  3038.0     0.0003292   2957.55005   2967.86670
  2975.0     0.0003361   2957.63818   2968.00391
  2927.0     0.0003416   2957.72632   2968.14380
  2950.0     0.0003390   2957.81445   2968.28711
  3066.0     0.0003262   2957.90259   2968.43335
  2873.0     0.0003481   2957.99048   2968.58301
  2924.0     0.0003420   2958.07837   2968.73584
  2858.0     0.0003499   2958.16626   2968.89185
  2912.0     0.0003434   2958.25391   2969.05151
  2954.0     0.0003385   2958.34155   2969.21362
  2859.0     0.0003498   2958.42920   2969.37964
  2957.0     0.0003382   2958.51685   2969.54907
  3021.0     0.0003310   2958.60425   2969.72217
  2917.0     0.0003428   2958.69165   2969.89819
  3043.0     0.0003286   2958.77905   2970.07788
  2998.0     0.0003336   2958.86646   2970.26147
  2895.0     0.0003454   2958.95361   2970.44824
  2908.0     0.0003439   2959.04077   2970.63916
  3026.0     0.0003305   2959.12793   2970.83325
  2963.0     0.0003375   2959.21484   2971.03198
  2978.0     0.0003358   2959.30176   2971.23389
  3015.0     0.0003317   2959.38867   2971.43970
  2984.0     0.0003351   2959.47559   2971.65039
  2973.0     0.0003364   2959.56226   2970.56152
  3017.0     0.0003315   2959.64893   2970.79858
  3046.0     0.0003283   2959.73560   2971.03931
  2977.0     0.0003359   2959.82227   2971.28442
  2834.0     0.000353    2959.90869   2971.53369
  2940.0     0.0003401   2959.99512   2971.13940
  2929.0     0.0003414   2960.08154   2971.40674
  2886.0     0.0003465   2960.16772   2971.67847
  2920.0     0.0003425   2960.25391   2971.95459
  2990.0     0.0003344   2960.34009   2972.23535
  2891.0     0.0003459   2960.42627   2972.52124
  2969.0     0.0003368   2960.51221   2972.81201
  3064.0     0.0003264   2960.59814   2973.10815
  2922.0     0.0003422   2960.68408   2973.40942
  3024.0     0.0003307   2960.76978   2973.71631
  3093.0     0.0003233   2960.85547   2974.02881
  2973.0     0.0003364   2960.94116   2974.34766
  3055.0     0.0003273   2961.02686   2974.67261
  2929.0     0.0003414   2961.11230   2975.00415
  2889.0     0.0003461   2961.19775   2975.34204
  3017.0     0.0003315   2961.28296   2975.68701
  2980.0     0.0003356   2961.36841   2976.03931
  2978.0     0.0003358   2961.45361   2976.39893
  3021.0     0.0003310   2961.53882   2976.76611
  2932.0     0.0003411   2961.62378   2977.14136
  3002.0     0.0003331   2961.70898   2977.52515
  2975.0     0.0003361   2961.79395   2977.91748
  3012.0     0.0003320   2961.87866   2978.31909
  2923.0     0.0003421   2961.96362   2978.72974
  3033.0     0.0003297   2962.04834   2979.15039
  3035.0     0.0003295   2962.13281   2979.58130
  2990.0     0.0003344   2962.21753   2980.02246
  3088.0     0.0003238   2962.30200   2980.47485
  2994.0     0.0003340   2962.38647   2980.93896
  2978.0     0.0003358   2962.47095   2981.41455
  3009.0     0.0003323   2962.55518   2981.90283
  2929.0     0.0003414   2962.63940   2982.40430
  2925.0     0.0003419   2962.72363   2982.91919
  2990.0     0.0003344   2962.80762   2983.44824
  3102.0     0.0003224   2962.89160   2983.99268
  2937.0     0.0003405   2962.97559   2984.55200
  3012.0     0.0003320   2963.05957   2985.12769
  2993.0     0.0003341   2963.14331   2985.72046
  2934.0     0.0003408   2963.22705   2986.33105
  2966.0     0.0003372   2963.31079   2986.95996
  3064.0     0.0003264   2963.39429   2987.60864
  2963.0     0.0003375   2963.47778   2988.27783
  3033.0     0.0003297   2963.56128   2988.96851
  2976.0     0.0003360   2963.64453   2989.68188
  2968.0     0.0003369   2963.72778   2990.41846
  2942.0     0.0003399   2963.81104   2991.18018
  3061.0     0.0003267   2963.89429   2991.96802
  3052.0     0.0003277   2963.97729   2992.78345
  3032.0     0.0003298   2964.06030   2993.62793
  3021.0     0.0003310   2964.14331   2994.50293
  2941.0     0.0003400   2964.22607   2995.40967
  2974.0     0.0003362   2964.30884   2996.35083
  3021.0     0.0003310   2964.39160   2997.32764
  3051.0     0.0003278   2964.47412   2998.34253
  2977.0     0.0003359   2964.55664   2999.39746
  3014.0     0.0003318   2964.63916   3000.49487
  3086.0     0.0003240   2964.72144   3001.63672
  2947.0     0.0003393   2964.80396   3002.82666
  2905.0     0.0003442   2964.88623   3004.06689
  2961.0     0.0003377   2964.96826   3005.36060
  3023.0     0.0003308   2965.05054   3006.71118
  2981.0     0.0003355   2965.13232   3008.12256
  2971.0     0.0003366   2965.21436   3009.59839
  3048.0     0.0003281   2965.29639   3011.14258
  3087.0     0.0003239   2965.37817   3012.76025
  3021.0     0.0003310   2965.45972   3014.45605
  3066.0     0.0003262   2965.54150   3016.23560
  3009.0     0.0003323   2965.62305   3018.10449
  3107.0     0.0003219   2965.70459   3020.06934
  3118.0     0.0003207   2965.78589   3022.13647
  3051.0     0.0003278   2965.86743   3024.31445
  3092.0     0.0003234   2965.94873   3026.61108
  3067.0     0.0003261   2966.02979   3029.03516
  2983.0     0.0003352   2966.11084   3031.59741
  2956.0     0.0003383   2966.19189   3034.30811
  3074.0     0.0003253   2966.27295   3037.17920
  3060.0     0.0003268   2966.35376   3040.22388
  2983.0     0.0003352   2966.43481   3043.45825
  3084.0     0.0003243   2966.51538   3046.89600
  3106.0     0.0003220   2966.59619   3050.55615
  2976.0     0.0003360   2966.67676   3054.46094
  3001.0     0.0003332   2966.75732   3058.62891
  3053.0     0.0003275   2966.83765   3063.08887
  3121.0     0.0003204   2966.91797   3067.86426
  3116.0     0.0003209   2966.99829   3072.99146
  3147.0     0.0003178   2967.07861   3078.50073
  3094.0     0.0003232   2967.15869   3084.43848
  2936.0     0.0003406   2967.23877   3090.84570
  3037.0     0.0003293   2967.31885   3097.78442
  3119.0     0.0003206   2967.39868   3105.31323
  3112.0     0.0003213   2967.47852   3113.52197
  3236.0     0.0003090   2967.55835   3122.50464
  3113.0     0.0003212   2967.63794   3132.40405
  3253.0     0.0003074   2967.71753   3143.38892
  3171.0     0.0003154   2967.79712   3155.71484
  3144.0     0.0003181   2967.87671   3169.70728
  3152.0     0.0003173   2967.95605   3185.85303
  3036.0     0.0003294   2968.03540   3204.79541
  3259.0     0.0003068   2968.11450   3227.46729
  3322.0     0.0003010   2968.19360   3255.09570
  3104.0     0.0003222   2968.27271   3289.39038
  3245.0     0.0003082   2968.35181   3332.52783
  3330.0     0.0003003   2968.43066   3387.39746
  3312.0     0.0003019   2968.50952   3457.49316
  3430.0     0.0002915   2968.58838   3547.19263
  3450.0     0.0002899   2968.66699   3661.43506
  3714.0     0.0002693   2968.74561   3805.99780
  3796.0     0.0002634   2968.82422   3986.79639
  3897.0     0.0002566   2968.90283   4210.16016
  3988.0     0.0002508   2968.98120   4481.60693
  4266.0     0.0002344   2969.05933   4806.20459
  4742.0     0.0002109   2969.13770   5186.77588
  5080.0     0.0001969   2969.21582   5624.52881
  5734.0     0.0001744   2969.29395   6116.76758
  6437.0     0.0001554   2969.37183   6658.00146
  7470.0     0.0001339   2969.44995   7237.32422
  8589.0     0.0001164   2969.52759   7839.84619
  9666.0     0.0001035   2969.60547   8445.73828
  10210.0    0.0000979   2969.68311   9029.59863
  10384.0    0.0000963   2969.76074   9563.81445
  10580.0    0.0000945   2969.83838   10018.55469
  10449.0    0.0000957   2969.91577   10367.37891
  10468.0    0.0000955   2969.99316   10589.39355
  10475.0    0.0000955   2970.07056   10673.79492
  10452.0    0.0000957   2970.14771   10619.85254
  10100.0    0.0000990   2970.22510   10435.56543
  9622.0     0.0001039   2970.30200   10134.94238
  9350.0     0.0001070   2970.37915   9734.94922
  8784.0     0.0001138   2970.45605   9255.72656
  8291.0     0.0001206   2970.53296   8718.68066
  7716.0     0.0001296   2970.60962   8147.65674
  7473.0     0.0001338   2970.68652   7565.14600
  6977.0     0.0001433   2970.76294   6992.61035
  6550.0     0.0001527   2970.83960   6446.59326
  6107.0     0.0001637   2970.91602   5940.34033
  5702.0     0.0001754   2970.99243   5481.61279
  5237.0     0.0001909   2971.06885   5075.23438
  5040.0     0.0001984   2971.14502   4721.88037
  4512.0     0.0002216   2971.22119   4420.46777
  4362.0     0.0002293   2971.29736   4167.37256
  4180.0     0.0002392   2971.37329   3958.30957
  3957.0     0.0002527   2971.44922   3787.81860
  3757.0     0.0002662   2971.52515   3650.59131
  3657.0     0.0002734   2971.60107   3541.11011
  3508.0     0.0002851   2971.67676   3454.48218
  3373.0     0.0002965   2971.75244   3386.14111
  3370.0     0.0002967   2971.82788   3332.41650
  3232.0     0.0003094   2971.90332   3289.79370
  3279.0     0.0003050   2971.97876   3255.81494
  3187.0     0.0003138   2972.05420   3228.37305
  3228.0     0.0003098   2972.12939   3205.89575
  3127.0     0.0003198   2972.20459   3187.14868
  3092.0     0.0003234   2972.27979   3171.30713
  2998.0     0.0003336   2972.35474   3157.58521
  3093.0     0.0003233   2972.42969   3145.55444
  3063.0     0.0003265   2972.50464   3134.87915
  2999.0     0.0003334   2972.57935   3125.29492
  3014.0     0.0003318   2972.65405   3116.62769
  3037.0     0.0003293   2972.72876   3108.72925
  3080.0     0.0003247   2972.80347   3101.50244
  3075.0     0.0003252   2972.87793   3094.85669
  3049.0     0.0003280   2972.95239   3088.73242
  3057.0     0.0003271   2973.02661   3083.06763
  3053.0     0.0003275   2973.10083   3077.82202
  3093.0     0.0003233   2973.17505   3072.95020
  3012.0     0.0003320   2973.24927   3068.42236
  3034.0     0.0003296   2973.32324   3064.20239
  3033.0     0.0003297   2973.39722   3060.26807
  2998.0     0.0003336   2973.47119   3056.59033
  3101.0     0.0003225   2973.54492   3053.15210
  3070.0     0.0003257   2973.61865   3049.92993
  3031.0     0.0003299   2973.69238   3046.90967
  3074.0     0.0003253   2973.76611   3044.07275
  3121.0     0.0003204   2973.83960   3041.40747
  3038.0     0.0003292   2973.91309   3038.89771
  2962.0     0.0003376   2973.98633   3036.53564
  2991.0     0.0003343   2974.05957   3034.30688
  2987.0     0.0003348   2974.13281   3032.20410
  2972.0     0.0003365   2974.20605   3030.21704
  3001.0     0.0003332   2974.27905   3028.33936
  2994.0     0.0003340   2974.35205   3026.56128
  3013.0     0.0003319   2974.42505   3024.87866
  2924.0     0.0003420   2974.49780   3023.28271
  3033.0     0.0003297   2974.57056   3021.76953
  3038.0     0.0003292   2974.64331   3020.33301
  2935.0     0.0003407   2974.71606   3018.96875
  2927.0     0.0003416   2974.78857   3017.67163
  2967.0     0.0003370   2974.86108   3016.43823
  3027.0     0.0003304   2974.93335   3015.26440
  2980.0     0.0003356   2975.00562   3014.14697
  3023.0     0.0003308   2975.07788   3013.08228
  3008.0     0.0003324   2975.15015   3012.06641
  2943.0     0.0003398   2975.22217   3011.09888
  2935.0     0.0003407   2975.29419   3010.17456
  3038.0     0.0003292   2975.36621   3009.29248
  2941.0     0.0003400   2975.43823   3008.44971
  2943.0     0.0003398   2975.51001   3007.64478
  3029.0     0.0003301   2975.58179   3006.87500
  3060.0     0.0003268   2975.65332   3006.13892
  3016.0     0.0003316   2975.72485   3005.43506
  3050.0     0.0003279   2975.79639   3004.76099
  3000.0     0.0003333   2975.86792   3004.11572
  2977.0     0.0003359   2975.93921   3003.49805
  2977.0     0.0003359   2976.01050   3002.90625
  3080.0     0.0003247   2976.08179   3002.33911
  3041.0     0.0003288   2976.15283   3001.79517
  3051.0     0.0003278   2976.22412   3001.27441
  3045.0     0.0003284   2976.29492   3000.77466
  3164.0     0.0003161   2976.36597   3000.29565
  2928.0     0.0003415   2976.43677   2999.83569
  2960.0     0.0003378   2976.50757   2999.39502
  2966.0     0.0003372   2976.57837   2998.97144
  2960.0     0.0003378   2976.64893   2998.56543
  2987.0     0.0003348   2976.71948   2998.17578
  2928.0     0.0003415   2976.79004   2997.80151
  3076.0     0.0003251   2976.86035   2997.44238
  2971.0     0.0003366   2976.93066   2997.09766
  3038.0     0.0003292   2977.00098   2996.76685
  2988.0     0.0003347   2977.07129   2996.44873
  2903.0     0.0003445   2977.14136   2996.14429
  2958.0     0.0003381   2977.21143   2995.85132
  3004.0     0.0003329   2977.28149   2995.57056
  3018.0     0.0003313   2977.35132   2995.30127
  2972.0     0.0003365   2977.42114   2995.04248
  2915.0     0.0003431   2977.49097   2994.79443
  3007.0     0.0003326   2977.56055   2994.55688
  3008.0     0.0003324   2977.63037   2994.32910
  2878.0     0.0003475   2977.69971   2994.11035
  2998.0     0.0003336   2977.76929   2993.90137
  2930.0     0.0003413   2977.83862   2993.70117
  2918.0     0.0003427   2977.90796   2993.50928
  3027.0     0.0003304   2977.97729   2993.32642
  3045.0     0.0003284   2978.04663   2993.15112
  3047.0     0.0003282   2978.11572   2992.98413
  2996.0     0.0003338   2978.18481   2992.82471
  2934.0     0.0003408   2978.25366   2992.67261
  3036.0     0.0003294   2978.32275   2992.52759
  2926.0     0.0003418   2978.39160   2992.39063
  2948.0     0.0003392   2978.46021   2992.26001
  2999.0     0.0003334   2978.52905   2992.13672
  2988.0     0.0003347   2978.59766   2992.01953
  2967.0     0.0003370   2978.66626   2991.90942
  2922.0     0.0003422   2978.73462   2991.80566
  2947.0     0.0003393   2978.80322   2991.70850
  3056.0     0.0003272   2978.87158   2991.61719
  2953.0     0.0003386   2978.93970   2991.53247
  2966.0     0.0003372   2979.00806   2991.45435
  2970.0     0.0003367   2979.07617   2991.38232
  2995.0     0.0003339   2979.14429   2991.31616
  2983.0     0.0003352   2979.21216   2991.25610
  2985.0     0.0003350   2979.28027   2991.20264
  3039.0     0.0003291   2979.34814   2991.15527
  2932.0     0.0003411   2979.41577   2991.11401
  3013.0     0.0003319   2979.48364   2991.07935
  3047.0     0.0003282   2979.55127   2991.05103
  3018.0     0.0003313   2979.61890   2991.02905
  3004.0     0.0003329   2979.68628   2991.01440
  2935.0     0.0003407   2979.75391   2991.00586
  3094.0     0.0003232   2979.82129   2991.00488
  2944.0     0.0003397   2979.88867   2991.01123
  2938.0     0.0003404   2979.95581   2991.02515
  2983.0     0.0003352   2980.02295   2991.04688
  2928.0     0.0003415   2980.09009   2991.07690
  2952.0     0.0003388   2980.15723   2991.11548
  3072.0     0.0003255   2980.22412   2991.16309
  2966.0     0.0003372   2980.29102   2991.22095
  3097.0     0.0003229   2980.35791   2991.28809
  2888.0     0.0003463   2980.42480   2991.36719
  3005.0     0.0003328   2980.49146   2991.45776
  2923.0     0.0003421   2980.55811   2991.56104
  3030.0     0.0003300   2980.62451   2991.67822
  3110.0     0.0003215   2980.69116   2991.81079
  3010.0     0.0003322   2980.75757   2991.96069
  2945.0     0.0003396   2980.82397   2992.12988
  3024.0     0.0003307   2980.89038   2992.32104
  3014.0     0.0003318   2980.95654   2992.53882
  2958.0     0.0003381   2981.02271   2992.78784
  2949.0     0.0003391   2981.08887   2993.07666
  2991.0     0.0003343   2981.15479   2993.41528
  2961.0     0.0003377   2981.22095   2993.81738
  2962.0     0.0003376   2981.28687   2994.30225
  2895.0     0.0003454   2981.35254   2990.48706
  2944.0     0.0003397   2981.41846   2991.27954
  3055.0     0.0003273   2981.48413   2992.26025
  2958.0     0.0003381   2981.54980   2993.48511
  3003.0     0.0003330   2981.61548   2995.02661
  2974.0     0.0003362   2981.68091   2994.75464
  2968.0     0.0003369   2981.74634   2997.22583
  2936.0     0.0003406   2981.81177   3000.30884
  2989.0     0.0003346   2981.87720   3004.12988
  2981.0     0.0003355   2981.94238   3008.81152
  3061.0     0.0003267   2982.00757   3014.48242
  2957.0     0.0003382   2982.07275   3021.24805
  3034.0     0.0003296   2982.13770   3029.20166
  2946.0     0.0003394   2982.20288   3038.38550
  3028.0     0.0003303   2982.26782   3048.80933
  2984.0     0.0003351   2982.33252   3060.39990
  3047.0     0.0003282   2982.39746   3073.03369
  3032.0     0.0003298   2982.46216   3086.48022
  3019.0     0.0003312   2982.52686   3100.42310
  3142.0     0.0003183   2982.59155   3114.47217
  3077.0     0.0003250   2982.65601   3128.11133
  3105.0     0.0003221   2982.72070   3140.78516
  3079.0     0.0003248   2982.78491   3151.88135
  3109.0     0.0003216   2982.84937   3160.84302
  3147.0     0.0003178   2982.91382   3167.19702
  3345.0     0.0002990   2982.97803   3170.65698
  3131.0     0.0003194   2983.04224   3171.12695
  3153.0     0.0003172   2983.10620   3168.69531
  3101.0     0.0003225   2983.17041   3163.58667
  3163.0     0.0003162   2983.23438   3156.09766
  3174.0     0.0003151   2983.29834   3146.58936
  3086.0     0.0003240   2983.36230   3135.45020
  3104.0     0.0003222   2983.42603   3123.13184
  3057.0     0.0003271   2983.48975   3110.08936
  3104.0     0.0003222   2983.55347   3096.79956
  3120.0     0.0003205   2983.61719   3083.67285
  3024.0     0.0003307   2983.68066   3071.07813
  3107.0     0.0003219   2983.74414   3059.27588
  2988.0     0.0003347   2983.80762   3048.46631
  3052.0     0.0003277   2983.87109   3038.75024
  3063.0     0.0003265   2983.93433   3030.18335
  3011.0     0.0003321   2983.99756   3022.74829
  3012.0     0.0003320   2984.06079   3016.40356
  2946.0     0.0003394   2984.12402   3011.06396
  2939.0     0.0003403   2984.18701   3006.63623
  2953.0     0.0003386   2984.25000   3003.00806
  2999.0     0.0003334   2984.31299   3000.07129
  3029.0     0.0003301   2984.37598   2997.71484
  2915.0     0.0003431   2984.43872   2995.84155
  3050.0     0.0003279   2984.50171   2994.35889
  3091.0     0.0003235   2984.56445   2993.19043
  2965.0     0.0003373   2984.62695   2992.26782
  2964.0     0.0003374   2984.68970   2991.53857
  3028.0     0.0003303   2984.75220   2990.95728
  2886.0     0.0003465   2984.81470   2990.49023
  2956.0     0.0003383   2984.87720   2990.11011
  2941.0     0.0003400   2984.93945   2989.79688
  2888.0     0.0003463   2985.00171   2989.53516
  3073.0     0.0003254   2985.06421   2989.31372
  2958.0     0.0003381   2985.12622   2989.12402
  2996.0     0.0003338   2985.18848   2988.96045
  3002.0     0.0003331   2985.25049   2988.81812
  2866.0     0.0003489   2985.31250   2988.69336
  3006.0     0.0003327   2985.37451   2988.58447
  2954.0     0.0003385   2985.43652   2988.48853
  3098.0     0.0003228   2985.49829   2988.40454
  3006.0     0.0003327   2985.56030   2988.33105
  3010.0     0.0003322   2985.62183   2988.26733
  2903.0     0.0003445   2985.68359   2988.21191
  3123.0     0.0003202   2985.74536   2988.16431
  2981.0     0.0003355   2985.80688   2988.12378
  3088.0     0.0003238   2985.86841   2988.08960
  2966.0     0.0003372   2985.92993   2988.06128
  3008.0     0.0003324   2985.99121   2988.03857
  3037.0     0.0003293   2986.05273   2988.02075
  2933.0     0.0003409   2986.11401   2988.00757
  3027.0     0.0003304   2986.17529   2987.99854
  3094.0     0.0003232   2986.23633   2987.99365
  2979.0     0.0003357   2986.29761   2987.99219
  2891.0     0.0003459   2986.35864   2987.99438
  2986.0     0.0003349   2986.41968   2987.99927
  2989.0     0.0003346   2986.48071   2988.00757
  3030.0     0.0003300   2986.54150   2988.01807
  2958.0     0.0003381   2986.60229   2988.03149
  3067.0     0.0003261   2986.66333   2988.04663
  2959.0     0.0003380   2986.72388   2988.06445
  3046.0     0.0003283   2986.78467   2988.08423
  2847.0     0.000351    2986.84546   2988.10596
  2968.0     0.0003369   2986.90601   2988.12939
  3000.0     0.0003333   2986.96655   2988.15454
  2958.0     0.0003381   2987.02710   2988.18115
  3058.0     0.0003270   2987.08740   2988.20923
  2983.0     0.0003352   2987.14771   2988.23877
  3084.0     0.0003243   2987.20825   2988.26953
  3034.0     0.0003296   2987.26831   2988.30151
  3011.0     0.0003321   2987.32861   2988.33472
  2982.0     0.0003353   2987.38892   2988.36914
  3010.0     0.0003322   2987.44897   2988.40454
  3062.0     0.0003266   2987.50903   2988.44043
  2999.0     0.0003334   2987.56909   2988.47778
  2993.0     0.0003341   2987.62891   2988.51563
  3088.0     0.0003238   2987.68896   2988.55420
  3032.0     0.0003298   2987.74878   2988.59399
  3103.0     0.0003223   2987.80859   2988.63428
  3052.0     0.0003277   2987.86841   2988.67529
  3028.0     0.0003303   2987.92822   2988.71680
  3034.0     0.0003296   2987.98779   2988.75903
  2989.0     0.0003346   2988.04736   2988.80176
  2986.0     0.0003349   2988.10693   2988.84546
  3100.0     0.0003226   2988.16650   2988.88916
  2986.0     0.0003349   2988.22607   2988.93359
  3083.0     0.0003244   2988.28540   2988.97827
  2988.0     0.0003347   2988.34473   2989.02368
  2997.0     0.0003337   2988.40405   2989.06909
  3058.0     0.0003270   2988.46338   2989.11548
  3005.0     0.0003328   2988.52246   2989.16187
  2952.0     0.0003388   2988.58179   2989.20874
  3032.0     0.0003298   2988.64087   2989.25610
  2946.0     0.0003394   2988.69995   2989.30347
  3016.0     0.0003316   2988.75903   2989.35156
  2967.0     0.0003370   2988.81787   2989.39990
  3015.0     0.0003317   2988.87695   2989.44824
  2928.0     0.0003415   2988.93579   2989.49683
  2998.0     0.0003336   2988.99463   2989.54590
  3029.0     0.0003301   2989.05347   2989.59497
  3049.0     0.0003280   2989.11206   2989.64453
  3035.0     0.0003295   2989.17090   2989.69434
  3033.0     0.0003297   2989.22949   2989.74390
  2976.0     0.0003360   2989.28809   2989.79443
  3078.0     0.0003249   2989.34668   2989.84448
  3051.0     0.0003278   2989.40503   2989.89502
  2987.0     0.0003348   2989.46362   2989.94556
  2977.0     0.0003359   2989.52197   2989.99658
  2922.0     0.0003422   2989.58032   2990.04761
  3022.0     0.0003309   2989.63867   2990.09863
  3081.0     0.0003246   2989.69678   2990.15015
  3017.0     0.0003315   2989.75513   2990.20142
  2958.0     0.0003381   2989.81323   2990.25293
  2955.0     0.0003384   2989.87134   2990.30469
  3026.0     0.0003305   2989.92944   2990.35669
  2994.0     0.0003340   2989.98755   2990.40820
  3064.0     0.0003264   2990.04565   2990.46045
  3027.0     0.0003304   2990.10352   2990.51245
  2977.0     0.0003359   2990.16138   2990.56494
  3039.0     0.0003291   2990.21924   2990.61719
  2954.0     0.0003385   2990.27710   2990.66943
  3020.0     0.0003311   2990.33496   2990.72217
  2992.0     0.0003342   2990.39258   2990.77466
  2992.0     0.0003342   2990.45044   2990.82739
  2947.0     0.0003393   2990.50806   2990.88013
  3041.0     0.0003288   2990.56567   2990.93286
  3054.0     0.0003274   2990.62305   2990.98608
  2968.0     0.0003369   2990.68066   2991.03882
  2951.0     0.0003389   2990.73804   2991.09180
  2982.0     0.0003353   2990.79565   2991.14502
  2921.0     0.0003423   2990.85303   2991.19800
  2871.0     0.0003483   2990.91040   2991.25146
  3101.0     0.0003225   2990.96753   2991.30444
  2994.0     0.0003340   2991.02490   2991.35767
  2965.0     0.0003373   2991.08203   2991.41089
  3035.0     0.0003295   2991.13940   2991.46460
  3036.0     0.0003294   2991.19653   2991.51807
  3098.0     0.0003228   2991.25366   2991.57129
  2966.0     0.0003372   2991.31055   2991.62476
  2910.0     0.0003436   2991.36768   2991.67822
  2984.0     0.0003351   2991.42456   2991.73193
  3086.0     0.0003240   2991.48145   2991.78540
  2984.0     0.0003351   2991.53833   2991.83936
  2952.0     0.0003388   2991.59521   2991.89282
  2992.0     0.0003342   2991.65210   2991.94629
  2970.0     0.0003367   2991.70874   2992.00000
  2926.0     0.0003418   2991.76563   2992.05371
  3018.0     0.0003313   2991.82227   2992.10767
  2980.0     0.0003356   2991.87891   2992.16113
  2974.0     0.0003362   2991.93555   2992.21484
  3042.0     0.0003287   2991.99219   2992.26880
  3007.0     0.0003326   2992.04858   2992.32251
  2956.0     0.0003383   2992.10522   2992.37646
  2847.0     0.000351    2992.16162   2992.43018
  2973.0     0.0003364   2992.21802   2992.48389
  3120.0     0.0003205   2992.27441   2992.53809
  3076.0     0.0003251   2992.33081   2992.59180
  3059.0     0.0003269   2992.38696   2992.64551
  3000.0     0.0003333   2992.44336   2992.58276
  3053.0     0.0003275   2992.49951   2992.63818
  3053.0     0.0003275   2992.55566   2992.69360
  2882.0     0.0003470   2992.61182   2992.74854
  2977.0     0.0003359   2992.66797   2992.80396
  2963.0     0.0003375   2992.72412   2992.85913
  2975.0     0.0003361   2992.78027   2992.85620
  3063.0     0.0003265   2992.83618   2992.92480
  3028.0     0.0003303   2992.89209   2992.98096
  3004.0     0.0003329   2992.94800   2993.03687
  2922.0     0.0003422   2993.00391   2993.09277
  3017.0     0.0003315   2993.05981   2993.14868
  3066.0     0.0003262   2993.11572   2993.20483
  3032.0     0.0003298   2993.17139   2993.26050
  2950.0     0.0003390   2993.22729   2993.32275
  2978.0     0.0003358   2993.28296   2993.37842
  2970.0     0.0003367   2993.33862   2993.43457
  3051.0     0.0003278   2993.39429   2993.49023
  3089.0     0.0003237   2993.44995   2993.54590
  3036.0     0.0003294   2993.50562   2993.60181
  3178.0     0.0003147   2993.56104   2993.65747
  3042.0     0.0003287   2993.61646   2993.71313
  2878.0     0.0003475   2993.67212   2993.76904
  3001.0     0.0003332   2993.72754   2993.82446
  3133.0     0.0003192   2993.78296   2993.88013
  2975.0     0.0003361   2993.83838   2993.93555
  2980.0     0.0003356   2993.89355   2993.99121
  2998.0     0.0003336   2993.94897   2994.04688
  3032.0     0.0003298   2994.00415   2994.10229
  3007.0     0.0003326   2994.05957   2994.15771
  3001.0     0.0003332   2994.11475   2994.21313
  3022.0     0.0003309   2994.16992   2994.26855
  3017.0     0.0003315   2994.22510   2994.32397
  2955.0     0.0003384   2994.28003   2994.37939
  3026.0     0.0003305   2994.33521   2994.43506
  3084.0     0.0003243   2994.39014   2994.49023
  2987.0     0.0003348   2994.44531   2994.54541
  2880.0     0.0003472   2994.50024   2994.60059
  3000.0     0.0003333   2994.55518   2994.65601
  2960.0     0.0003378   2994.61011   2994.71118
  2941.0     0.0003400   2994.66504   2994.76660
  2959.0     0.0003380   2994.71997   2994.82178
  3019.0     0.0003312   2994.77466   2994.87695
  3047.0     0.0003282   2994.82959   2994.93213
  2998.0     0.0003336   2994.88428   2994.98730
  2937.0     0.0003405   2994.93896   2995.04248
  2924.0     0.0003420   2994.99365   2995.09741
  2869.0     0.0003486   2995.04834   2995.15259
  3076.0     0.0003251   2995.10303   2995.20776
  3093.0     0.0003233   2995.15771   2995.26294
  2986.0     0.0003349   2995.21216   2995.31787
  2980.0     0.0003356   2995.26685   2995.37305
  2964.0     0.0003374   2995.32129   2995.42798
  2945.0     0.0003396   2995.37598   2995.48291
  2945.0     0.0003396   2995.43042   2995.53784
  2880.0     0.0003472   2995.48486   2995.59302
  2929.0     0.0003414   2995.53931   2995.64795
  2936.0     0.0003406   2995.59351   2995.70288
  3026.0     0.0003305   2995.64795   2995.75781
  2984.0     0.0003351   2995.70239   2995.81274
  2958.0     0.0003381   2995.75659   2995.86768
  2962.0     0.0003376   2995.81079   2995.92236
  3079.0     0.0003248   2995.86523   2995.97754
  2942.0     0.0003399   2995.91943   2996.03247
  2922.0     0.0003422   2995.97363   2996.08716
  2948.0     0.0003392   2996.02783   2996.14233
  3024.0     0.0003307   2996.08179   2996.19702
  3049.0     0.0003280   2996.13599   2996.25195
  3007.0     0.0003326   2996.19019   2996.30688
  3078.0     0.0003249   2996.24414   2996.36182
  3039.0     0.0003291   2996.29810   2996.41675
  2978.0     0.0003358   2996.35229   2996.47192
  3019.0     0.0003312   2996.40625   2996.52686
  2943.0     0.0003398   2996.46021   2996.58154
  2956.0     0.0003383   2996.51416   2996.63672
  2912.0     0.0003434   2996.56787   2996.69141
  3065.0     0.0003263   2996.62183   2996.74634
  2949.0     0.0003391   2996.67578   2996.80151
  3047.0     0.0003282   2996.72949   2996.85620
  2899.0     0.0003449   2996.78345   2996.91138
  2992.0     0.0003342   2996.83716   2996.96631
  2977.0     0.0003359   2996.89087   2997.02148
  2896.0     0.0003453   2996.94458   2997.07690
  3008.0     0.0003324   2996.99829   2997.13159
  3103.0     0.0003223   2997.05200   2997.18677
  3005.0     0.0003328   2997.10571   2997.24219
  2960.0     0.0003378   2997.15942   2997.29712
  3015.0     0.0003317   2997.21289   2997.35254
  3000.0     0.0003333   2997.26660   2997.40771
  2888.0     0.0003463   2997.32007   2997.46313
  3025.0     0.0003306   2997.37378   2997.51831
  3001.0     0.0003332   2997.42725   2997.57397
  2942.0     0.0003399   2997.48071   2997.62939
  3010.0     0.0003322   2997.53418   2997.68481
  3056.0     0.0003272   2997.58765   2997.74048
  2929.0     0.0003414   2997.64111   2997.79639
  3049.0     0.0003280   2997.69458   2997.85181
  3059.0     0.0003269   2997.74780   2997.90771
  2841.0     0.000352    2997.80127   2997.96387
  3045.0     0.0003284   2997.85449   2998.01978
  3101.0     0.0003225   2997.90796   2998.07593
  3084.0     0.0003243   2997.96118   2998.13208
  2910.0     0.0003436   2998.01440   2998.18823
  3021.0     0.0003310   2998.06787   2998.24487
  3049.0     0.0003280   2998.12109   2998.72925
  2841.0     0.000352    2998.17432   2998.79077
  3015.0     0.0003317   2998.22754   2998.85254
  3039.0     0.0003291   2998.28052   2998.91431
  2953.0     0.0003386   2998.33374   2998.97656
  3063.0     0.0003265   2998.38696   2999.03906
  3061.0     0.0003267   2998.43994   2999.10205
  3021.0     0.0003310   2998.49316   2999.37671
  2966.0     0.0003372   2998.54614   2999.44238
  2906.0     0.0003441   2998.59937   2999.50830
  2924.0     0.0003420   2998.65234   2999.57520
  2979.0     0.0003357   2998.70532   2999.64209
  3003.0     0.0003330   2998.75830   2999.70972
  2990.0     0.0003344   2998.81128   2999.77759
  2964.0     0.0003374   2998.86426   2999.84619
  2988.0     0.0003347   2998.91724   2999.91528
  3065.0     0.0003263   2998.97021   2999.98486
  3100.0     0.0003226   2999.02319   3000.05518
  3050.0     0.0003279   2999.07593   3000.12598
  3011.0     0.0003321   2999.12891   3000.19775
  3089.0     0.0003237   2999.18164   3000.27026
  3153.0     0.0003172   2999.23462   3000.34351
  2949.0     0.0003391   2999.28735   3000.41797
  3038.0     0.0003292   2999.34033   3000.49316
  3003.0     0.0003330   2999.39307   3000.56958
  3016.0     0.0003316   2999.44580   3000.64673
  2920.0     0.0003425   2999.49854   3000.72607
  2994.0     0.0003340   2999.55127   3000.80640
  3088.0     0.0003238   2999.60400   3000.88867
  2947.0     0.0003393   2999.65674   3000.97314
  2935.0     0.0003407   2999.70947   3001.06030
  2990.0     0.0003344   2999.76221   3001.15039
  3061.0     0.0003267   2999.81470   3001.24414
  2965.0     0.0003373   2999.86743   3001.34277
  2969.0     0.0003368   2999.92017   3001.44824
  2917.0     0.0003428   2999.97266   3001.56128
  2930.0     0.0003413   3000.02539   3001.68433
  2984.0     0.0003351   3000.07788   3001.82080
  3030.0     0.0003300   3000.13037   3001.97388
  2991.0     0.0003343   3000.18286   3002.14868
  2927.0     0.0003416   3000.23560   3002.34961
  2857.0     0.0003500   3000.28809   3002.58423
  3013.0     0.0003319   3000.34058   3002.85815
  2927.0     0.0003416   3000.39307   3003.18066
  3040.0     0.0003289   3000.44556   3003.56006
  2986.0     0.0003349   3000.49805   3004.00562
  3041.0     0.0003288   3000.55054   3004.52588
  3057.0     0.0003271   3000.60303   3005.12866
  2975.0     0.0003361   3000.65527   3005.82080
  3047.0     0.0003282   3000.70776   3006.60791
  3042.0     0.0003287   3000.76025   3007.49170
  3067.0     0.0003261   3000.81250   3008.47144
  2869.0     0.0003486   3000.86499   3009.54150
  3001.0     0.0003332   3000.91724   3010.69141
  2969.0     0.0003368   3000.96973   3011.90747
  3005.0     0.0003328   3001.02197   3013.16650
  3013.0     0.0003319   3001.07422   3014.44458
  2957.0     0.0003382   3001.12671   3015.70605
  3021.0     0.0003310   3001.17896   3016.91650
  3020.0     0.0003311   3001.23120   3018.03345
  3065.0     0.0003263   3001.28345   3019.01611
  2939.0     0.0003403   3001.33569   3019.82715
  2962.0     0.0003376   3001.38794   3020.43628
  2962.0     0.0003376   3001.44019   3020.82422
  3054.0     0.0003274   3001.49243   3020.98486
  2894.0     0.0003455   3001.54468   3020.92334
  2959.0     0.0003380   3001.59692   3020.65308
  2966.0     0.0003372   3001.64917   3020.19238
  2913.0     0.0003433   3001.70142   3019.56348
  2967.0     0.0003370   3001.75342   3018.78931
  3003.0     0.0003330   3001.80566   3017.89917
  2975.0     0.0003361   3001.85791   3016.92114
  3044.0     0.0003285   3001.90991   3015.88794
  2977.0     0.0003359   3001.96216   3014.83008
  2892.0     0.0003458   3002.01416   3013.77832
  2949.0     0.0003391   3002.06641   3012.75757
  2967.0     0.0003370   3002.11841   3011.79028
  3057.0     0.0003271   3002.17065   3010.89087
  2974.0     0.0003362   3002.22266   3010.07178
  3051.0     0.0003278   3002.27490   3009.33813
  2993.0     0.0003341   3002.32690   3008.69434
  3001.0     0.0003332   3002.37891   3008.13794
  3069.0     0.0003258   3002.43091   3007.66724
  2920.0     0.0003425   3002.48291   3007.27637
  2954.0     0.0003385   3002.53516   3006.95947
  3025.0     0.0003306   3002.58716   3006.70874
  2911.0     0.0003435   3002.63916   3006.51709
  3016.0     0.0003316   3002.69116   3006.37720
  3000.0     0.0003333   3002.74316   3006.28125
  3141.0     0.0003184   3002.79517   3006.22290
  2958.0     0.0003381   3002.84717   3006.19604
  3009.0     0.0003323   3002.89917   3006.19507
  3008.0     0.0003324   3002.95117   3006.21558
  3028.0     0.0003303   3003.00317   3006.25366
  2988.0     0.0003347   3003.05493   3006.30615
  3006.0     0.0003327   3003.10693   3006.37012
  2943.0     0.0003398   3003.15894   3006.44385
  2979.0     0.0003357   3003.21094   3006.52588
  2990.0     0.0003344   3003.26294   3006.61475
  3083.0     0.0003244   3003.31470   3006.70972
  2913.0     0.0003433   3003.36670   3006.81030
  2941.0     0.0003400   3003.41870   3006.91553
  2991.0     0.0003343   3003.47046   3007.02588
  2934.0     0.0003408   3003.52246   3007.14014
  2979.0     0.0003357   3003.57422   3007.25952
  2915.0     0.0003431   3003.62622   3007.38281
  3010.0     0.0003322   3003.67822   3007.51025
  2953.0     0.0003386   3003.72998   3007.64258
  3124.0     0.0003201   3003.78198   3007.77905
  2955.0     0.0003384   3003.83374   3007.92017
  3017.0     0.0003315   3003.88550   3008.06616
  3016.0     0.0003316   3003.93750   3008.21680
  2937.0     0.0003405   3003.98926   3008.37280
  2978.0     0.0003358   3004.04126   3008.53394
  3024.0     0.0003307   3004.09302   3008.70068
  2926.0     0.0003418   3004.14478   3008.87354
  2965.0     0.0003373   3004.19678   3009.05200
  3034.0     0.0003296   3004.24854   3009.23706
  2960.0     0.0003378   3004.30029   3009.42920
  3057.0     0.0003271   3004.35229   3009.62769
  3034.0     0.0003296   3004.40405   3009.83447
  2920.0     0.0003425   3004.45581   3010.04883
  2900.0     0.0003448   3004.50757   3010.27197
  2947.0     0.0003393   3004.55957   3010.50342
  3067.0     0.0003261   3004.61133   3010.74512
  3106.0     0.0003220   3004.66309   3010.99609
  3133.0     0.0003192   3004.71484   3011.25854
  3032.0     0.0003298   3004.76660   3011.53271
  3131.0     0.0003194   3004.81860   3011.81885
  3046.0     0.0003283   3004.87036   3012.11792
  2950.0     0.0003390   3004.92212   3012.43140
  3003.0     0.0003330   3004.97388   3012.76001
  3077.0     0.0003250   3005.02563   3013.10498
  3027.0     0.0003304   3005.07739   3013.46753
  2928.0     0.0003415   3005.12939   3013.84937
  3118.0     0.0003207   3005.18115   3014.25098
  2945.0     0.0003396   3005.23291   3014.67505
  3084.0     0.0003243   3005.28467   3015.12329
  3031.0     0.0003299   3005.33643   3015.59790
  3128.0     0.0003197   3005.38818   3016.10181
  2899.0     0.0003449   3005.43994   3016.63696
  3079.0     0.0003248   3005.49170   3017.20752
  3069.0     0.0003258   3005.54346   3017.81812
  3024.0     0.0003307   3005.59521   3018.47339
  3050.0     0.0003279   3005.64697   3019.18018
  2951.0     0.0003389   3005.69873   3019.94824
  3044.0     0.0003285   3005.75049   3020.78760
  3038.0     0.0003292   3005.80225   3021.71509
  2989.0     0.0003346   3005.85400   3022.74927
  3056.0     0.0003272   3005.90576   3023.91870
  3038.0     0.0003292   3005.95752   3025.25757
  3003.0     0.0003330   3006.00952   3026.81543
  3059.0     0.0003269   3006.06128   3028.65039
  2954.0     0.0003385   3006.11304   3030.84473
  2976.0     0.0003360   3006.16479   3033.49634
  3104.0     0.0003222   3006.21655   3036.73315
  3109.0     0.0003216   3006.26831   3040.70654
  3118.0     0.0003207   3006.32007   3045.60522
  3019.0     0.0003312   3006.37183   3051.64307
  3139.0     0.0003186   3006.42358   3059.07788
  3063.0     0.0003265   3006.47534   3068.18408
  3059.0     0.0003269   3006.52710   3079.27856
  3094.0     0.0003232   3006.57886   3092.67407
  3100.0     0.0003226   3006.63062   3108.71289
  3054.0     0.0003274   3006.68237   3127.69604
  3185.0     0.0003140   3006.73413   3149.92822
  3035.0     0.0003295   3006.78589   3175.61865
  3003.0     0.0003330   3006.83765   3204.94897
  3036.0     0.0003294   3006.88940   3237.94092
  3156.0     0.0003169   3006.94141   3274.55396
  3335.0     0.0002999   3006.99316   3314.52759
  3156.0     0.0003169   3007.04492   3357.51001
  3311.0     0.0003020   3007.09668   3402.89111
  3476.0     0.0002877   3007.14844   3449.88184
  3473.0     0.0002879   3007.20020   3497.56445
  3583.0     0.0002791   3007.25195   3544.70068
  3644.0     0.0002744   3007.30371   3589.98462
  3765.0     0.0002656   3007.35571   3631.89380
  3820.0     0.0002618   3007.40747   3668.96216
  3860.0     0.0002591   3007.45923   3699.73926
  3859.0     0.0002591   3007.51099   3723.08765
  3879.0     0.0002578   3007.56274   3738.18506
  3819.0     0.0002618   3007.61475   3744.68604
  3812.0     0.0002623   3007.66650   3742.63965
  3770.0     0.0002653   3007.71826   3732.43164
  3751.0     0.0002666   3007.77002   3714.68018
  3814.0     0.0002622   3007.82202   3690.10571
  3840.0     0.0002604   3007.87378   3659.56494
  3724.0     0.0002685   3007.92554   3623.94604
  3692.0     0.0002709   3007.97754   3584.30469
  3516.0     0.0002844   3008.02930   3541.70947
  3562.0     0.0002807   3008.08105   3497.35767
  3355.0     0.0002981   3008.13306   3452.34131
  3419.0     0.0002925   3008.18481   3407.75757
  3340.0     0.0002994   3008.23657   3364.46899
  3194.0     0.0003131   3008.28857   3323.25928
  3206.0     0.0003119   3008.34033   3284.64478
  3282.0     0.0003047   3008.39233   3249.05200
  3128.0     0.0003197   3008.44409   3216.67432
  3296.0     0.0003034   3008.49609   3187.64185
  3238.0     0.0003088   3008.54785   3161.90674
  3038.0     0.0003292   3008.59985   3139.38843
  3051.0     0.0003278   3008.65161   3119.88550
  3187.0     0.0003138   3008.70361   3103.19189
  3043.0     0.0003286   3008.75562   3089.03076
  3092.0     0.0003234   3008.80737   3077.14111
  3122.0     0.0003203   3008.85938   3067.23242
  3027.0     0.0003304   3008.91113   3059.04321
  3032.0     0.0003298   3008.96313   3052.30884
  2961.0     0.0003377   3009.01514   3046.80005
  3123.0     0.0003202   3009.06689   3042.30737
  3088.0     0.0003238   3009.11890   3038.64160
  3019.0     0.0003312   3009.17090   3035.64893
  3064.0     0.0003264   3009.22290   3033.19458
  2984.0     0.0003351   3009.27490   3031.16943
  3011.0     0.0003321   3009.32666   3029.48340
  3062.0     0.0003266   3009.37866   3028.06567
  2952.0     0.0003388   3009.43066   3026.85938
  2968.0     0.0003369   3009.48267   3025.82007
  3076.0     0.0003251   3009.53467   3024.91284
  3025.0     0.0003306   3009.58667   3024.11255
  3035.0     0.0003295   3009.63867   3023.38599
  3005.0     0.0003328   3009.69067   3022.74414
  3127.0     0.0003198   3009.74268   3022.16113
  2984.0     0.0003351   3009.79468   3021.62939
  2977.0     0.0003359   3009.84668   3021.14136
  3074.0     0.0003253   3009.89868   3020.69189
  3015.0     0.0003317   3009.95093   3020.27612
  3095.0     0.0003231   3010.00293   3019.88501
  3071.0     0.0003256   3010.05493   3019.52783
  2992.0     0.0003342   3010.10693   3019.19580
  2943.0     0.0003398   3010.15894   3018.88696
  3013.0     0.0003319   3010.21118   3018.59888
  2911.0     0.0003435   3010.26318   3018.33057
  2857.0     0.0003500   3010.31519   3018.08008
  2951.0     0.0003389   3010.36743   3017.84644
  2946.0     0.0003394   3010.41943   3017.62793
  3075.0     0.0003252   3010.47168   3017.42407
  3027.0     0.0003304   3010.52368   3017.23364
  3113.0     0.0003212   3010.57593   3017.05542
  2930.0     0.0003413   3010.62793   3016.88916
  2962.0     0.0003376   3010.68018   3016.73364
  2984.0     0.0003351   3010.73218   3016.58813
  2959.0     0.0003380   3010.78442   3016.45215
  3129.0     0.0003196   3010.83667   3016.32544
  3081.0     0.0003246   3010.88892   3016.20679
  2992.0     0.0003342   3010.94092   3016.09595
  2976.0     0.0003360   3010.99316   3015.99292
  3078.0     0.0003249   3011.04541   3015.89648
  2960.0     0.0003378   3011.09766   3015.80688
  2987.0     0.0003348   3011.14966   3015.72290
  2968.0     0.0003369   3011.20190   3015.64526
  3135.0     0.0003190   3011.25415   3015.57300
  2978.0     0.0003358   3011.30640   3016.46460
  3006.0     0.0003327   3011.35864   3016.41333
  3075.0     0.0003252   3011.41089   3016.36646
  2904.0     0.0003444   3011.46338   3016.32422
  2978.0     0.0003358   3011.51563   3016.28638
  3065.0     0.0003263   3011.56787   3016.25269
  2973.0     0.0003364   3011.62012   3016.22314
  3014.0     0.0003318   3011.67236   3016.19702
  3008.0     0.0003324   3011.72485   3016.17480
  2989.0     0.0003346   3011.77710   3016.63672
  3054.0     0.0003274   3011.82935   3016.62646
  3043.0     0.0003286   3011.88184   3016.61963
  3067.0     0.0003261   3011.93408   3016.61548
  3025.0     0.0003306   3011.98657   3016.61475
  2934.0     0.0003408   3012.03882   3016.61621
  3045.0     0.0003284   3012.09131   3016.62109
  3073.0     0.0003254   3012.14355   3016.62817
  3002.0     0.0003331   3012.19604   3016.63794
  3016.0     0.0003316   3012.24829   3016.65063
  3041.0     0.0003288   3012.30078   3016.66528
  3069.0     0.0003258   3012.35327   3016.68188
  3057.0     0.0003271   3012.40576   3016.70166
  3122.0     0.0003203   3012.45825   3016.72266
  2990.0     0.0003344   3012.51074   3016.74634
  3029.0     0.0003301   3012.56299   3016.77197
  2974.0     0.0003362   3012.61548   3016.79932
  3012.0     0.0003320   3012.66797   3016.82861
  3068.0     0.0003259   3012.72046   3016.86060
  3048.0     0.0003281   3012.77295   3016.89331
  3026.0     0.0003305   3012.82568   3016.92822
  2920.0     0.0003425   3012.87817   3016.96509
  3062.0     0.0003266   3012.93066   3017.00366
  3017.0     0.0003315   3012.98315   3017.04370
  2991.0     0.0003343   3013.03564   3017.08545
  2995.0     0.0003339   3013.08838   3017.12891
  3039.0     0.0003291   3013.14087   3017.17383
  2984.0     0.0003351   3013.19360   3017.22046
  2972.0     0.0003365   3013.24609   3017.26880
  3088.0     0.0003238   3013.29883   3017.31836
  3102.0     0.0003224   3013.35132   3017.36987
  3025.0     0.0003306   3013.40405   3017.42236
  3038.0     0.0003292   3013.45654   3017.47681
  3028.0     0.0003303   3013.50928   3017.53271
  3086.0     0.0003240   3013.56201   3017.58960
  3071.0     0.0003256   3013.61475   3017.64868
  3044.0     0.0003285   3013.66724   3017.70898
  3062.0     0.0003266   3013.71997   3017.77051
  3045.0     0.0003284   3013.77271   3017.83374
  3013.0     0.0003319   3013.82544   3017.89795
  3022.0     0.0003309   3013.87817   3017.96436
  3061.0     0.0003267   3013.93091   3018.03174
  3011.0     0.0003321   3013.98364   3018.10083
  3031.0     0.0003299   3014.03662   3018.17139
  3012.0     0.0003320   3014.08936   3018.24316
  2943.0     0.0003398   3014.14209   3018.31665
  3015.0     0.0003317   3014.19482   3018.39160
  3084.0     0.0003243   3014.24780   3018.46826
  2990.0     0.0003344   3014.30054   3018.54639
  2995.0     0.0003339   3014.35327   3018.62622
  2979.0     0.0003357   3014.40625   3018.70728
  3046.0     0.0003283   3014.45898   3018.79028
  2938.0     0.0003404   3014.51196   3018.87451
  3044.0     0.0003285   3014.56494   3018.96118
  3114.0     0.0003211   3014.61768   3019.04858
  3053.0     0.0003275   3014.67065   3019.13867
  3071.0     0.0003256   3014.72363   3019.22974
  3041.0     0.0003288   3014.77661   3019.32300
  2987.0     0.0003348   3014.82935   3019.41797
  3011.0     0.0003321   3014.88232   3019.51489
  3104.0     0.0003222   3014.93530   3019.61353
  3124.0     0.0003201   3014.98828   3019.71411
  3103.0     0.0003223   3015.04126   3019.81689
  3019.0     0.0003312   3015.09424   3019.92163
  3083.0     0.0003244   3015.14746   3020.02856
  3035.0     0.0003295   3015.20044   3020.13770
  2956.0     0.0003383   3015.25342   3020.24902
  2979.0     0.0003357   3015.30640   3020.36255
  3075.0     0.0003252   3015.35962   3020.47827
  3048.0     0.0003281   3015.41260   3020.59668
  3041.0     0.0003288   3015.46558   3020.71753
  3000.0     0.0003333   3015.51880   3020.84082
  2985.0     0.0003350   3015.57202   3020.96704
  3086.0     0.0003240   3015.62500   3021.09570
  3010.0     0.0003322   3015.67822   3021.22754
  3015.0     0.0003317   3015.73120   3021.36230
  2979.0     0.0003357   3015.78442   3021.50000
  3030.0     0.0003300   3015.83765   3021.64087
  2940.0     0.0003401   3015.89087   3021.78540
  3112.0     0.0003213   3015.94409   3021.93262
  3117.0     0.0003208   3015.99731   3022.08398
  3030.0     0.0003300   3016.05054   3022.23828
  3069.0     0.0003258   3016.10376   3022.39697
  3039.0     0.0003291   3016.15698   3022.55933
  3120.0     0.0003205   3016.21021   3022.72607
  3026.0     0.0003305   3016.26343   3022.89697
  3065.0     0.0003263   3016.31689   3023.07227
  3043.0     0.0003286   3016.37012   3023.25195
  3047.0     0.0003282   3016.42334   3023.43726
  3098.0     0.0003228   3016.47681   3023.62720
  2996.0     0.0003338   3016.53003   3023.82227
  3049.0     0.0003280   3016.58350   3024.02295
  3022.0     0.0003309   3016.63672   3024.22974
  3001.0     0.0003332   3016.69019   3024.44214
  3042.0     0.0003287   3016.74365   3024.66089
  3012.0     0.0003320   3016.79688   3024.88672
  3046.0     0.0003283   3016.85034   3025.11890
  3053.0     0.0003275   3016.90381   3025.35913
  3030.0     0.0003300   3016.95728   3025.17749
  3024.0     0.0003307   3017.01074   3025.43799
  2933.0     0.0003409   3017.06421   3025.70679
  2938.0     0.0003404   3017.11768   3025.98413
  2999.0     0.0003334   3017.17114   3026.27124
  2883.0     0.0003469   3017.22461   3026.56812
  2917.0     0.0003428   3017.27808   3026.87500
  3016.0     0.0003316   3017.33154   3027.19312
  3055.0     0.0003273   3017.38525   3027.31030
  3006.0     0.0003327   3017.43872   3027.65454
  3123.0     0.0003202   3017.49219   3028.01172
  3049.0     0.0003280   3017.54590   3028.38257
  3020.0     0.0003311   3017.59937   3028.76807
  3134.0     0.0003191   3017.65308   3029.16895
  3106.0     0.0003220   3017.70654   3029.58594
  3067.0     0.0003261   3017.76025   3030.02100
  2982.0     0.0003353   3017.81396   3030.47363
  3041.0     0.0003288   3017.86768   3030.94702
  3038.0     0.0003292   3017.92114   3031.44092
  3068.0     0.0003259   3017.97485   3031.95752
  2884.0     0.0003467   3018.02856   3032.49805
  3101.0     0.0003225   3018.08228   3033.06445
  3080.0     0.0003247   3018.13599   3033.65796
  2997.0     0.0003337   3018.18970   3034.28174
  3064.0     0.0003264   3018.24341   3034.93604
  3116.0     0.0003209   3018.29736   3035.62598
  2937.0     0.0003405   3018.35107   3036.35181
  3113.0     0.0003212   3018.40479   3037.11792
  3051.0     0.0003278   3018.45874   3037.92700
  3048.0     0.0003281   3018.51245   3038.78345
  3035.0     0.0003295   3018.56616   3039.69092
  3002.0     0.0003331   3018.62012   3040.65625
  3150.0     0.0003175   3018.67407   3041.68433
  2983.0     0.0003352   3018.72778   3042.78394
  3047.0     0.0003282   3018.78174   3043.96436
  3108.0     0.0003218   3018.83545   3045.23779
  3018.0     0.0003313   3018.88940   3046.62158
  3102.0     0.0003224   3018.94336   3048.13452
  3048.0     0.0003281   3018.99731   3049.80518
  3086.0     0.0003240   3019.05127   3051.66748
  3094.0     0.0003232   3019.10522   3053.76929
  3041.0     0.0003288   3019.15918   3056.16821
  2959.0     0.0003380   3019.21313   3058.94360
  2973.0     0.0003364   3019.26709   3062.19189
  3111.0     0.0003214   3019.32104   3066.04102
  2983.0     0.0003352   3019.37524   3070.64355
  3067.0     0.0003261   3019.42920   3076.19604
  3053.0     0.0003275   3019.48315   3082.92749
  2988.0     0.0003347   3019.53735   3091.12280
  3049.0     0.0003280   3019.59131   3101.10181
  3235.0     0.0003091   3019.64551   3113.25146
  3108.0     0.0003218   3019.69946   3127.98364
  3105.0     0.0003221   3019.75366   3145.78223
  3140.0     0.0003185   3019.80762   3167.13062
  3102.0     0.0003224   3019.86182   3192.57446
  3148.0     0.0003177   3019.91602   3222.61353
  3233.0     0.0003093   3019.97021   3257.78662
  3211.0     0.0003114   3020.02441   3298.51831
  3252.0     0.0003075   3020.07837   3345.23340
  3112.0     0.0003213   3020.13257   3398.15918
  3156.0     0.0003169   3020.18677   3457.48120
  3239.0     0.0003087   3020.24097   3523.09229
  3326.0     0.0003007   3020.29541   3594.80762
  3475.0     0.0002878   3020.34961   3672.06421
  3500.0     0.0002857   3020.40381   3754.19531
  3734.0     0.0002678   3020.45801   3840.09155
  3801.0     0.0002631   3020.51245   3928.52686
  3906.0     0.0002560   3020.56665   4017.80371
  4134.0     0.0002419   3020.62109   4106.12305
  4288.0     0.0002332   3020.67529   4191.25439
  4615.0     0.0002167   3020.72974   4270.96631
  4887.0     0.0002046   3020.78394   4342.79248
  4959.0     0.0002017   3020.83838   4404.49316
  4908.0     0.0002037   3020.89258   4454.10498
  4816.0     0.0002076   3020.94702   4490.07178
  4855.0     0.0002060   3021.00146   4511.53418
  4778.0     0.0002093   3021.05591   4518.21338
  4685.0     0.0002134   3021.11035   4510.42188
  4545.0     0.0002200   3021.16455   4488.89355
  4506.0     0.0002219   3021.21899   4454.60938
  4605.0     0.0002172   3021.27344   4408.77246
  4482.0     0.0002231   3021.32813   4352.62646
  4474.0     0.0002235   3021.38257   4287.64404
  4241.0     0.0002358   3021.43701   4215.31689
  4148.0     0.0002411   3021.49146   4137.41504
  3976.0     0.0002515   3021.54590   4055.65308
  3778.0     0.0002647   3021.60059   3971.92432
  3804.0     0.0002629   3021.65503   3887.87549
  3750.0     0.0002667   3021.70972   3805.16357
  3531.0     0.0002832   3021.76416   3725.05225
  3529.0     0.0002834   3021.81885   3648.72095
  3569.0     0.0002802   3021.87329   3576.92944
  3460.0     0.0002890   3021.92798   3510.34473
  3355.0     0.0002981   3021.98242   3449.26611
  3380.0     0.0002959   3022.03711   3393.92920
  3347.0     0.0002988   3022.09180   3344.28052
  3214.0     0.0003111   3022.14648   3300.23657
  3292.0     0.0003038   3022.20117   3261.50684
  3248.0     0.0003079   3022.25562   3227.80396
  3117.0     0.0003208   3022.31030   3198.70508
  3203.0     0.0003122   3022.36499   3173.81787
  3138.0     0.0003187   3022.41992   3152.67578
  3080.0     0.0003247   3022.47461   3134.86060
  3074.0     0.0003253   3022.52930   3119.92749
  2987.0     0.0003348   3022.58398   3107.48804
  3101.0     0.0003225   3022.63867   3097.15723
  2997.0     0.0003337   3022.69336   3088.60913
  3158.0     0.0003167   3022.74829   3081.53662
  3066.0     0.0003262   3022.80298   3075.68677
  2975.0     0.0003361   3022.85791   3071.72949
  3139.0     0.0003186   3022.91260   3067.69141
  2977.0     0.0003359   3022.96753   3064.30640
  3077.0     0.0003250   3023.02222   3061.44409
  3140.0     0.0003185   3023.07715   3059.00146
  3070.0     0.0003257   3023.13184   3056.89355
  3043.0     0.0003286   3023.18677   3055.05664
  3099.0     0.0003227   3023.24170   3053.43604
  3123.0     0.0003202   3023.29663   3051.99341
  3150.0     0.0003175   3023.35132   3051.14185
  3072.0     0.0003255   3023.40625   3049.97070
  2971.0     0.0003366   3023.46118   3048.90063
  3015.0     0.0003317   3023.51611   3047.91870
  3096.0     0.0003230   3023.57104   3047.01221
  3014.0     0.0003318   3023.62598   3046.17261
  2996.0     0.0003338   3023.68091   3045.39185
  3049.0     0.0003280   3023.73584   3044.66455
  3122.0     0.0003203   3023.79102   3043.98535
  3113.0     0.0003212   3023.84595   3043.35059
  2997.0     0.0003337   3023.90088   3042.75610
  2978.0     0.0003358   3023.95581   3042.19873
  3105.0     0.0003221   3024.01099   3041.67578
  3080.0     0.0003247   3024.06592   3041.18481
  2960.0     0.0003378   3024.12109   3040.72388
  2983.0     0.0003352   3024.17603   3040.29077
  3024.0     0.0003307   3024.23120   3039.88403
  3078.0     0.0003249   3024.28613   3039.50098
  2979.0     0.0003357   3024.34131   3039.14087
  2999.0     0.0003334   3024.39624   3038.80200
  2946.0     0.0003394   3024.45142   3038.48340
  3047.0     0.0003282   3024.50659   3038.18359
  3060.0     0.0003268   3024.56177   3037.90186
  3030.0     0.0003300   3024.61670   3037.63672
  3049.0     0.0003280   3024.67188   3037.38721
  2990.0     0.0003344   3024.72705   3037.15308
  3049.0     0.0003280   3024.78223   3036.93213
  3011.0     0.0003321   3024.83740   3036.72559
  2985.0     0.0003350   3024.89258   3036.53174
  2998.0     0.0003336   3024.94775   3036.34937
  3100.0     0.0003226   3025.00293   3036.17871
  3030.0     0.0003300   3025.05811   3036.01855
  2991.0     0.0003343   3025.11328   3035.86914
  3014.0     0.0003318   3025.16870   3035.72925
  2981.0     0.0003355   3025.22388   3035.59912
  2896.0     0.0003453   3025.27905   3035.47803
  3012.0     0.0003320   3025.33423   3035.36499
  3016.0     0.0003316   3025.38965   3035.26050
  3088.0     0.0003238   3025.44482   3035.16406
  3074.0     0.0003253   3025.50024   3035.07471
  2971.0     0.0003366   3025.55542   3034.99268
  3017.0     0.0003315   3025.61084   3034.91797
  3095.0     0.0003231   3025.66602   3034.84961
  3031.0     0.0003299   3025.72144   3034.78760
  2991.0     0.0003343   3025.77661   3034.73193
  3091.0     0.0003235   3025.83203   3034.68237
  3046.0     0.0003283   3025.88721   3034.63867
  2963.0     0.0003375   3025.94263   3034.60059
  3011.0     0.0003321   3025.99805   3034.56787
  2945.0     0.0003396   3026.05347   3034.54028
  3173.0     0.0003152   3026.10864   3034.51758
  3040.0     0.0003289   3026.16406   3034.50049
  2997.0     0.0003337   3026.21948   3034.48804
  3153.0     0.0003172   3026.27490   3034.48022
  2998.0     0.0003336   3026.33032   3034.47729
  3063.0     0.0003265   3026.38574   3034.47852
  3077.0     0.0003250   3026.44116   3034.48462
  3053.0     0.0003275   3026.49658   3034.49487
  3036.0     0.0003294   3026.55200   3034.50928
  3051.0     0.0003278   3026.60742   3034.52808
  2928.0     0.0003415   3026.66284   3034.55078
  3132.0     0.0003193   3026.71851   3034.57764
  3039.0     0.0003291   3026.77393   3034.60840
  3115.0     0.0003210   3026.82935   3034.64429
  3085.0     0.0003241   3026.88477   3034.68311
  3017.0     0.0003315   3026.94019   3034.72583
  3001.0     0.0003332   3026.99585   3034.77295
  3076.0     0.0003251   3027.05127   3034.82373
  2944.0     0.0003397   3027.10693   3034.87866
  3118.0     0.0003207   3027.16235   3034.93750
  2976.0     0.0003360   3027.21777   3035.00024
  3050.0     0.0003279   3027.27344   3035.06689
  3070.0     0.0003257   3027.32886   3035.13745
  2997.0     0.0003337   3027.38452   3035.21216
  3093.0     0.0003233   3027.43994   3035.29102
  3051.0     0.0003278   3027.49561   3035.37402
  3064.0     0.0003264   3027.55127   3035.46094
  3171.0     0.0003154   3027.60669   3035.55176
  3008.0     0.0003324   3027.66235   3035.64746
  3126.0     0.0003199   3027.71777   3035.74707
  3092.0     0.0003234   3027.77344   3035.85132
  2910.0     0.0003436   3027.82910   3035.95972
  3030.0     0.0003300   3027.88477   3036.07324
  2985.0     0.0003350   3027.94019   3036.19116
  3039.0     0.0003291   3027.99585   3036.31396
  3058.0     0.0003270   3028.05151   3036.44141
  3040.0     0.0003289   3028.10718   3036.57422
  2992.0     0.0003342   3028.16284   3036.71216
  3080.0     0.0003247   3028.21851   3036.85596
  3033.0     0.0003297   3028.27417   3037.00464
  3028.0     0.0003303   3028.32983   3037.15967
  3125.0     0.0003200   3028.38550   3037.32031
  3013.0     0.0003319   3028.44116   3037.48730
  3050.0     0.0003279   3028.49683   3037.66064
  3066.0     0.0003262   3028.55249   3037.84033
  3016.0     0.0003316   3028.60815   3038.02686
  3076.0     0.0003251   3028.66382   3038.22070
  3009.0     0.0003323   3028.71948   3038.42212
  3056.0     0.0003272   3028.77515   3038.63135
  3040.0     0.0003289   3028.83081   3038.84839
  3099.0     0.0003227   3028.88647   3039.07397
  3060.0     0.0003268   3028.94214   3039.30859
  3002.0     0.0003331   3028.99805   3039.55298
  3001.0     0.0003332   3029.05371   3039.80615
  3063.0     0.0003265   3029.10938   3040.07031
  2975.0     0.0003361   3029.16504   3040.34497
  3003.0     0.0003330   3029.22095   3040.63110
  3104.0     0.0003222   3029.27661   3040.92920
  2975.0     0.0003361   3029.33228   3041.23975
  3083.0     0.0003244   3029.38794   3041.82544
  3056.0     0.0003272   3029.44385   3042.16650
  3043.0     0.0003286   3029.49951   3042.52197
  2997.0     0.0003337   3029.55518   3042.89331
  2995.0     0.0003339   3029.61108   3043.28101
  3078.0     0.0003249   3029.66675   3043.68677
  3102.0     0.0003224   3029.72266   3044.11157
  2963.0     0.0003375   3029.77832   3044.55640
  3096.0     0.0003230   3029.83423   3045.02271
  3152.0     0.0003173   3029.88989   3045.64136
  3032.0     0.0003298   3029.94580   3046.15649
  3053.0     0.0003275   3030.00146   3046.69727
  3028.0     0.0003303   3030.05737   3047.26611
  3078.0     0.0003249   3030.11304   3047.86548
  3055.0     0.0003273   3030.16895   3048.49805
  3049.0     0.0003280   3030.22461   3049.16504
  2888.0     0.0003463   3030.28052   3049.87158
  3015.0     0.0003317   3030.33618   3050.62085
  3038.0     0.0003292   3030.39209   3051.41772
  3064.0     0.0003264   3030.44775   3052.26660
  3050.0     0.0003279   3030.50366   3053.17627
  3098.0     0.0003228   3030.55933   3054.15430
  3049.0     0.0003280   3030.61523   3055.21313
  3137.0     0.0003188   3030.67114   3056.36621
  3052.0     0.0003277   3030.72681   3057.63257
  3068.0     0.0003259   3030.78271   3059.03564
  3010.0     0.0003322   3030.83862   3060.60767
  3130.0     0.0003195   3030.89429   3061.42358
  3106.0     0.0003220   3030.95020   3063.46875
  3020.0     0.0003311   3031.00610   3065.83594
  3149.0     0.0003176   3031.06177   3068.60156
  3132.0     0.0003193   3031.11768   3071.86694
  2994.0     0.0003340   3031.17334   3075.74854
  3034.0     0.0003296   3031.22925   3080.39673
  3038.0     0.0003292   3031.28516   3085.97925
  3171.0     0.0003154   3031.34106   3092.22607
  3102.0     0.0003224   3031.39673   3100.33252
  3041.0     0.0003288   3031.45264   3110.08887
  3095.0     0.0003231   3031.50854   3121.78394
  3097.0     0.0003229   3031.56421   3135.75830
  3155.0     0.0003170   3031.62012   3152.34595
  3197.0     0.0003128   3031.67603   3171.92920
  3128.0     0.0003197   3031.73169   3194.85449
  3190.0     0.0003135   3031.78760   3221.50586
  3192.0     0.0003133   3031.84351   3252.18823
  3174.0     0.0003151   3031.89941   3287.22314
  3226.0     0.0003100   3031.95508   3326.80103
  3413.0     0.0002930   3032.01099   3371.10767
  3468.0     0.0002884   3032.06689   3420.13550
  3549.0     0.0002818   3032.12280   3473.85205
  3682.0     0.0002716   3032.17847   3531.97705
  3744.0     0.0002671   3032.23438   3594.18726
  4013.0     0.0002492   3032.29028   3659.86694
  3954.0     0.0002529   3032.34595   3728.35059
  4043.0     0.0002473   3032.40186   3798.65039
  4136.0     0.0002418   3032.45776   3869.73193
  4083.0     0.0002449   3032.51343   3940.23633
  4112.0     0.0002432   3032.56934   4008.78857
  4207.0     0.0002377   3032.62524   4073.74438
  4056.0     0.0002465   3032.68115   4133.53271
  4176.0     0.0002395   3032.73682   4186.48096
  4045.0     0.0002472   3032.79272   4231.16846
  4063.0     0.0002461   3032.84863   4266.32813
  3932.0     0.0002543   3032.90430   4291.13135
  4010.0     0.0002494   3032.96021   4305.09424
  4015.0     0.0002491   3033.01587   4308.16797
  3917.0     0.0002553   3033.07178   4300.63281
  3856.0     0.0002593   3033.12769   4283.02734
  3794.0     0.0002636   3033.18335   4256.03076
  3938.0     0.0002539   3033.23926   4220.47070
  3891.0     0.0002570   3033.29517   4177.18506
  3887.0     0.0002573   3033.35083   4127.16992
  3934.0     0.0002542   3033.40674   4071.41626
  3747.0     0.0002669   3033.46240   4011.11377
  3898.0     0.0002565   3033.51831   3947.40991
  3807.0     0.0002627   3033.57397   3881.61450
  3809.0     0.0002625   3033.62988   3814.88452
  3848.0     0.0002599   3033.68555   3748.43945
  3904.0     0.0002561   3033.74146   3683.24243
  3777.0     0.0002648   3033.79736   3620.24194
  3826.0     0.0002614   3033.85303   3560.09253
  3699.0     0.0002703   3033.90869   3503.40991
  3851.0     0.0002597   3033.96460   3450.53589
  3775.0     0.0002649   3034.02026   3401.78003
  3765.0     0.0002656   3034.07617   3357.22119
  3692.0     0.0002709   3034.13184   3316.92505
  3591.0     0.0002785   3034.18774   3280.77661
  3593.0     0.0002783   3034.24341   3248.66504
  3544.0     0.0002822   3034.29907   3220.34937
  3516.0     0.0002844   3034.35498   3195.60718
  3569.0     0.0002802   3034.41064   3174.13110
  3611.0     0.0002769   3034.46631   3155.64380
  3460.0     0.0002890   3034.52222   3139.82178
  3396.0     0.0002945   3034.57788   3126.37744
  3406.0     0.0002936   3034.63354   3115.00562
  3239.0     0.0003087   3034.68945   3105.44238
  3198.0     0.0003127   3034.74512   3097.42212
  3216.0     0.0003109   3034.80078   3090.72070
  3176.0     0.0003149   3034.85645   3085.12427
  3171.0     0.0003154   3034.91211   3080.45557
  3117.0     0.0003208   3034.96777   3076.55078
  3149.0     0.0003176   3035.02368   3073.27808
  3037.0     0.0003293   3035.07935   3070.52246
  3142.0     0.0003183   3035.13501   3068.18579
  3085.0     0.0003241   3035.19067   3066.19092
  3156.0     0.0003169   3035.24634   3064.47266
  3088.0     0.0003238   3035.30200   3062.98022
  3160.0     0.0003165   3035.35767   3061.66968
  3025.0     0.0003306   3035.41333   3060.51025
  3083.0     0.0003244   3035.46899   3059.47388
  3072.0     0.0003255   3035.52441   3058.54077
  3105.0     0.0003221   3035.58008   3057.69360
  3154.0     0.0003171   3035.63574   3056.92163
  3057.0     0.0003271   3035.69141   3056.21265
  3162.0     0.0003163   3035.74707   3055.55981
  3042.0     0.0003287   3035.80273   3054.95630
  3072.0     0.0003255   3035.85815   3054.39795
  2992.0     0.0003342   3035.91382   3053.87866
  3098.0     0.0003228   3035.96948   3053.39624
  3027.0     0.0003304   3036.02490   3052.94751
  2973.0     0.0003364   3036.08057   3052.53052
  3062.0     0.0003266   3036.13623   3052.14233
  3001.0     0.0003332   3036.19165   3051.78125
  3029.0     0.0003301   3036.24731   3051.44482
  3156.0     0.0003169   3036.30273   3051.13330
  2979.0     0.0003357   3036.35840   3050.84375
  3079.0     0.0003248   3036.41382   3050.57617
  3156.0     0.0003169   3036.46924   3050.32788
  3043.0     0.0003286   3036.52490   3050.10010
  3053.0     0.0003275   3036.58032   3049.88965
  3012.0     0.0003320   3036.63574   3049.69702
  2958.0     0.0003381   3036.69141   3049.52148
  3015.0     0.0003317   3036.74683   3049.36182
  3049.0     0.0003280   3036.80225   3049.21802
  3065.0     0.0003263   3036.85767   3049.08936
  3095.0     0.0003231   3036.91309   3048.97461
  3100.0     0.0003226   3036.96851   3048.87427
  3078.0     0.0003249   3037.02393   3048.78784
  3031.0     0.0003299   3037.07935   3048.71484
  2983.0     0.0003352   3037.13477   3048.65503
  3095.0     0.0003231   3037.19019   3048.60840
  3042.0     0.0003287   3037.24561   3048.57397
  3142.0     0.0003183   3037.30103   3048.55249
  3011.0     0.0003321   3037.35645   3048.54395
  3074.0     0.0003253   3037.41162   3048.54810
  3036.0     0.0003294   3037.46704   3048.56445
  3070.0     0.0003257   3037.52246   3048.59399
  3014.0     0.0003318   3037.57764   3048.63623
  3050.0     0.0003279   3037.63306   3048.69116
  2994.0     0.0003340   3037.68823   3048.75952
  3059.0     0.0003269   3037.74365   3048.84180
  3085.0     0.0003241   3037.79883   3048.93750
  2996.0     0.0003338   3037.85425   3049.04834
  2967.0     0.0003370   3037.90942   3049.17407
  3018.0     0.0003313   3037.96484   3049.31567
  3096.0     0.0003230   3038.02002   3049.47388
  3066.0     0.0003262   3038.07520   3049.65015
  3035.0     0.0003295   3038.13037   3049.84546
  3092.0     0.0003234   3038.18555   3050.06226
  3117.0     0.0003208   3038.24072   3050.30200
  3095.0     0.0003231   3038.29590   3050.56812
  3069.0     0.0003258   3038.35107   3050.86401
  3019.0     0.0003312   3038.40625   3051.19458
  3115.0     0.0003210   3038.46143   3051.56543
  3136.0     0.0003189   3038.51660   3051.98486
  3083.0     0.0003244   3038.57178   3052.46265
  3048.0     0.0003281   3038.62695   3053.01099
  3049.0     0.0003280   3038.68188   3053.64575
  3158.0     0.0003167   3038.73706   3054.38770
  3158.0     0.0003167   3038.79199   3055.26050
  3115.0     0.0003210   3038.84717   3056.29517
  3101.0     0.0003225   3038.90210   3057.52759
  3102.0     0.0003224   3038.95728   3059.00391
  3043.0     0.0003286   3039.01221   3060.77344
  3095.0     0.0003231   3039.06714   3062.90063
  3102.0     0.0003224   3039.12231   3065.45386
  3121.0     0.0003204   3039.17725   3068.51270
  3048.0     0.0003281   3039.23218   3072.16919
  3003.0     0.0003330   3039.28711   3076.51758
  3028.0     0.0003303   3039.34204   3081.66699
  3015.0     0.0003317   3039.39697   3087.72217
  3101.0     0.0003225   3039.45190   3094.80151
  3035.0     0.0003295   3039.50684   3103.01001
  3063.0     0.0003265   3039.56177   3112.46167
  3142.0     0.0003183   3039.61646   3123.24316
  3078.0     0.0003249   3039.67139   3135.44702
  3076.0     0.0003251   3039.72632   3149.12061
  3173.0     0.0003152   3039.78101   3164.31177
  3097.0     0.0003229   3039.83594   3181.00635
  3138.0     0.0003187   3039.89063   3199.18530
  3207.0     0.0003118   3039.94531   3218.75098
  3123.0     0.0003202   3040.00024   3239.59888
  3246.0     0.0003081   3040.05493   3261.53149
  3276.0     0.0003053   3040.10962   3284.34375
  3331.0     0.0003002   3040.16431   3307.73071
  3412.0     0.0002931   3040.21899   3331.38037
  3362.0     0.0002974   3040.27368   3354.88037
  3340.0     0.0002994   3040.32837   3377.81982
  3279.0     0.0003050   3040.38306   3399.70264
  3289.0     0.0003040   3040.43774   3420.05713
  3352.0     0.0002983   3040.49219   3438.36914
  3285.0     0.0003044   3040.54688   3454.19458
  3379.0     0.0002959   3040.60156   3467.11963
  3289.0     0.0003040   3040.65601   3476.85229
  3330.0     0.0003003   3040.71069   3483.19165
  3395.0     0.0002946   3040.76514   3486.07178
  3421.0     0.0002923   3040.81958   3485.52588
  3393.0     0.0002947   3040.87402   3481.86133
  3282.0     0.0003047   3040.92871   3474.89893
  3292.0     0.0003038   3040.98315   3465.03735
  3423.0     0.0002921   3041.03760   3452.53711
  3338.0     0.0002996   3041.09204   3437.65454
  3377.0     0.0002961   3041.14648   3420.69409
  3314.0     0.0003018   3041.20068   3401.98120
  3314.0     0.0003018   3041.25513   3381.83716
  3229.0     0.0003097   3041.30957   3360.65405
  3220.0     0.0003106   3041.36377   3338.78711
  3212.0     0.0003113   3041.41821   3316.72119
  3414.0     0.0002929   3041.47241   3294.60254
  3291.0     0.0003039   3041.52661   3272.86084
  3228.0     0.0003098   3041.58105   3251.74854
  3362.0     0.0002974   3041.63525   3231.51563
  3253.0     0.0003074   3041.68945   3212.32153
  3170.0     0.0003155   3041.74365   3194.32178
  3232.0     0.0003094   3041.79785   3177.58960
  3230.0     0.0003096   3041.85205   3162.19458
  3307.0     0.0003024   3041.90625   3148.14185
  3175.0     0.0003150   3041.96045   3135.43555
  3324.0     0.0003008   3042.01440   3124.02930
  3137.0     0.0003188   3042.06860   3113.88281
  3239.0     0.0003087   3042.12256   3104.91479
  3264.0     0.0003064   3042.17676   3097.05542
  3149.0     0.0003176   3042.23071   3090.20874
  3135.0     0.0003190   3042.28467   3084.29028
  3144.0     0.0003181   3042.33862   3079.20117
  3147.0     0.0003178   3042.39258   3074.85449
  3197.0     0.0003128   3042.44653   3071.15747
  3077.0     0.0003250   3042.50049   3068.03076
  3005.0     0.0003328   3042.55444   3065.39307
  3154.0     0.0003171   3042.60840   3063.17676
  3174.0     0.0003151   3042.66211   3061.31616
  3148.0     0.0003177   3042.71606   3059.75610
  3032.0     0.0003298   3042.76978   3058.44653
  3117.0     0.0003208   3042.82373   3056.45386
  3085.0     0.0003241   3042.87744   3055.53394
  3100.0     0.0003226   3042.93115   3054.75610
  3029.0     0.0003301   3042.98486   3054.09399
  3017.0     0.0003315   3043.03857   3053.52588
  2952.0     0.0003388   3043.09229   3053.03491
  3074.0     0.0003253   3043.14600   3052.60791
  3034.0     0.0003296   3043.19971   3052.23242
  2990.0     0.0003344   3043.25342   3051.89966
  3048.0     0.0003281   3043.30688   3051.15845
  3072.0     0.0003255   3043.36060   3050.89648
  3008.0     0.0003324   3043.41406   3050.66016
  3115.0     0.0003210   3043.46753   3050.44507
  3025.0     0.0003306   3043.52124   3050.24951
  3012.0     0.0003320   3043.57471   3050.07031
  2994.0     0.0003340   3043.62817   3049.90552
  2988.0     0.0003347   3043.68164   3049.75415
  3155.0     0.0003170   3043.73486   3049.61499
  3049.0     0.0003280   3043.78833   3049.48657
  3065.0     0.0003263   3043.84180   3049.36841
  3067.0     0.0003261   3043.89502   3049.25928
  3091.0     0.0003235   3043.94849   3049.15918
  3148.0     0.0003177   3044.00171   3049.06641
  3003.0     0.0003330   3044.05493   3048.98120
  3064.0     0.0003264   3044.10840   3048.90356
  2991.0     0.0003343   3044.16162   3048.83252
  3116.0     0.0003209   3044.21484   3048.76685
  2993.0     0.0003341   3044.26782   3048.70752
  3027.0     0.0003304   3044.32104   3048.65381
  3006.0     0.0003327   3044.37427   3048.60522
  3055.0     0.0003273   3044.42725   3048.56152
  3072.0     0.0003255   3044.48047   3048.52197
  3122.0     0.0003203   3044.53345   3048.48730
  2969.0     0.0003368   3044.58643   3048.45654
  3093.0     0.0003233   3044.63965   3048.43018
  3053.0     0.0003275   3044.69263   3048.40698
  2959.0     0.0003380   3044.74561   3048.38745
  2982.0     0.0003353   3044.79834   3048.37158
  2981.0     0.0003355   3044.85132   3048.35913
  3047.0     0.0003282   3044.90430   3048.34937
  3033.0     0.0003297   3044.95703   3048.34277
  3036.0     0.0003294   3045.01001   3048.33862
  3009.0     0.0003323   3045.06274   3048.33740
  3146.0     0.0003179   3045.11548   3048.44580
  2973.0     0.0003364   3045.16821   3048.45093
  3180.0     0.0003145   3045.22095   3048.45825
  3040.0     0.0003289   3045.27368   3048.46802
  3052.0     0.0003277   3045.32642   3048.47949
  3038.0     0.0003292   3045.37891   3048.49365
  3075.0     0.0003252   3045.43164   3048.50977
  3050.0     0.0003279   3045.48413   3048.52808
  3102.0     0.0003224   3045.53687   3048.54785
  3169.0     0.0003156   3045.58936   3048.56958
  3099.0     0.0003227   3045.64185   3048.64673
  3057.0     0.0003271   3045.69434   3048.67261
  2931.0     0.0003412   3045.74683   3048.70068
  3006.0     0.0003327   3045.79932   3048.72974
  3046.0     0.0003283   3045.85156   3048.76099
  2963.0     0.0003375   3045.90405   3048.79346
  2949.0     0.0003391   3045.95630   3048.82739
  3042.0     0.0003287   3046.00879   3048.86353
  3058.0     0.0003270   3046.06104   3048.90112
  2999.0     0.0003334   3046.11328   3048.93921
  3082.0     0.0003245   3046.16553   3048.97998
  3041.0     0.0003288   3046.21777   3049.02148
  3125.0     0.0003200   3046.26978   3049.06470
  3019.0     0.0003312   3046.32202   3049.10889
  3004.0     0.0003329   3046.37427   3049.15503
  3007.0     0.0003326   3046.42627   3049.20288
  3046.0     0.0003283   3046.47827   3049.25098
  3091.0     0.0003235   3046.53027   3049.30151
  3095.0     0.0003231   3046.58228   3049.35278
  3124.0     0.0003201   3046.63428   3049.40601
  3126.0     0.0003199   3046.68628   3049.46021
  2985.0     0.0003350   3046.73828   3049.51587
  3073.0     0.0003254   3046.79004   3049.57300
  3075.0     0.0003252   3046.84204   3049.63184
  3040.0     0.0003289   3046.89380   3049.69165
  3026.0     0.0003305   3046.94556   3049.75342
  2982.0     0.0003353   3046.99731   3049.81592
  3096.0     0.0003230   3047.04907   3049.88037
  3013.0     0.0003319   3047.10083   3049.94604
  3056.0     0.0003272   3047.15234   3050.01392
  3002.0     0.0003331   3047.20410   3050.08276
  3128.0     0.0003197   3047.25562   3050.15356
  3101.0     0.0003225   3047.30737   3050.22559
  2937.0     0.0003405   3047.35889   3050.30029
  3021.0     0.0003310   3047.41040   3050.37549
  3012.0     0.0003320   3047.46191   3050.45337
  3013.0     0.0003319   3047.51343   3050.53296
  3048.0     0.0003281   3047.56470   3050.61426
  2974.0     0.0003362   3047.61621   3050.69775
  3140.0     0.0003185   3047.66748   3050.78320
  3107.0     0.0003219   3047.71899   3050.87085
  3092.0     0.0003234   3047.77026   3050.96069
  3146.0     0.0003179   3047.82153   3051.05249
  3065.0     0.0003263   3047.87280   3051.14673
  3013.0     0.0003319   3047.92383   3051.24365
  3096.0     0.0003230   3047.97510   3051.34326
  3033.0     0.0003297   3048.02612   3051.44604
  3091.0     0.0003235   3048.07739   3051.55054
  3052.0     0.0003277   3048.12842   3051.65869
  3056.0     0.0003272   3048.17944   3051.77002
  3101.0     0.0003225   3048.23047   3051.88452
  3179.0     0.0003146   3048.28149   3052.00244
  3037.0     0.0003293   3048.33252   3052.12378
  3115.0     0.0003210   3048.38330   3052.24902
  3114.0     0.0003211   3048.43433   3052.37817
  3086.0     0.0003240   3048.48511   3052.51196
  3068.0     0.0003259   3048.53589   3052.65015
  3016.0     0.0003316   3048.58667   3052.79321
  3005.0     0.0003328   3048.63745   3052.94141
  3009.0     0.0003323   3048.68823   3053.09497
  2993.0     0.0003341   3048.73901   3053.25464
  2947.0     0.0003393   3048.78955   3053.42065
  3000.0     0.0003333   3048.84009   3053.59326
  3157.0     0.0003168   3048.89087   3053.77344
  3095.0     0.0003231   3048.94141   3053.96191
  3051.0     0.0003278   3048.99170   3054.15894
  2980.0     0.0003356   3049.04224   3054.36646
  3072.0     0.0003255   3049.09277   3054.58569
  3104.0     0.0003222   3049.14307   3054.81763
  2975.0     0.0003361   3049.19360   3055.06494
  3085.0     0.0003241   3049.24390   3055.32983
  3112.0     0.0003213   3049.29419   3055.61548
  3105.0     0.0003221   3049.34448   3055.92603
  3031.0     0.0003299   3049.39478   3056.26660
  3069.0     0.0003258   3049.44507   3056.64429
  2965.0     0.0003373   3049.49512   3057.06592
  3103.0     0.0003223   3049.54517   3057.54175
  3052.0     0.0003277   3049.59546   3058.08374
  2973.0     0.0003364   3049.64551   3058.70703
  2937.0     0.0003405   3049.69556   3059.42944
  3078.0     0.0003249   3049.74536   3060.27173
  2996.0     0.0003338   3049.79541   3061.25903
  3110.0     0.0003215   3049.84546   3062.42065
  3108.0     0.0003218   3049.89526   3063.79053
  3166.0     0.0003159   3049.94507   3065.40796
  3004.0     0.0003329   3049.99487   3067.31445
  3037.0     0.0003293   3050.04468   3069.55981
  3038.0     0.0003292   3050.09448   3072.19385
  3008.0     0.0003324   3050.14429   3075.27588
  3059.0     0.0003269   3050.19385   3078.85962
  3030.0     0.0003300   3050.24341   3083.01050
  3063.0     0.0003265   3050.29297   3087.78271
  3027.0     0.0003304   3050.34277   3093.24072
  3089.0     0.0003237   3050.39209   3099.43188
  3068.0     0.0003259   3050.44165   3106.41016
  3050.0     0.0003279   3050.49121   3114.20728
  3182.0     0.0003143   3050.54053   3122.85718
  3089.0     0.0003237   3050.58984   3132.36328
  3017.0     0.0003315   3050.63940   3142.73169
  3095.0     0.0003231   3050.68848   3153.92554
  3126.0     0.0003199   3050.73779   3165.91162
  3175.0     0.0003150   3050.78711   3178.60718
  3273.0     0.0003055   3050.83618   3191.92407
  3136.0     0.0003189   3050.88550   3205.74854
  3168.0     0.0003157   3050.93457   3219.91943
  3185.0     0.0003140   3050.98364   3234.27637
  3252.0     0.0003075   3051.03271   3248.60596
  3339.0     0.0002995   3051.08179   3262.69873
  3320.0     0.0003012   3051.13062   3276.29614
  3358.0     0.0002978   3051.17969   3289.13477
  3449.0     0.0002899   3051.22852   3300.98340
  3463.0     0.0002888   3051.27734   3311.57568
  3465.0     0.0002886   3051.32617   3320.66675
  3541.0     0.0002824   3051.37500   3328.07178
  3389.0     0.0002951   3051.42358   3333.63599
  3377.0     0.0002961   3051.47241   3337.27686
  3479.0     0.0002874   3051.52100   3338.96143
  3409.0     0.0002933   3051.56982   3338.71289
  3457.0     0.0002893   3051.61816   3336.59790
  3459.0     0.0002891   3051.66675   3332.57788
  3447.0     0.0002901   3051.71533   3327.15649
  3443.0     0.0002904   3051.76392   3320.08447
  3405.0     0.0002937   3051.81226   3311.62842
  3393.0     0.0002947   3051.86060   3301.92993
  3366.0     0.0002971   3051.90894   3291.16162
  3301.0     0.0003029   3051.95728   3279.48853
  3259.0     0.0003068   3052.00562   3267.11060
  3314.0     0.0003018   3052.05371   3254.21216
  3194.0     0.0003131   3052.10205   3241.00415
  3212.0     0.0003113   3052.15015   3227.66821
  3307.0     0.0003024   3052.19824   3214.39819
  3144.0     0.0003181   3052.24634   3201.34692
  3196.0     0.0003129   3052.29443   3188.67090
  3119.0     0.0003206   3052.34229   3176.47803
  3185.0     0.0003140   3052.39038   3164.87793
  3110.0     0.0003215   3052.43823   3153.93311
  3171.0     0.0003154   3052.48608   3143.70850
  3097.0     0.0003229   3052.53394   3134.22729
  3155.0     0.0003170   3052.58179   3125.51538
  3163.0     0.0003162   3052.62939   3117.56934
  3011.0     0.0003321   3052.67725   3110.37329
  3126.0     0.0003199   3052.72485   3103.91187
  3091.0     0.0003235   3052.77246   3098.14771
  3064.0     0.0003264   3052.82007   3093.04761
  2950.0     0.0003390   3052.86768   3088.56372
  3132.0     0.0003193   3052.91528   3084.65356
  3054.0     0.0003274   3052.96265   3081.26636
  3054.0     0.0003274   3053.01001   3078.35596
  3108.0     0.0003218   3053.05737   3075.87305
  3042.0     0.0003287   3053.10474   3073.77490
  3132.0     0.0003193   3053.15210   3072.01587
  3159.0     0.0003166   3053.19946   3070.55933
  3136.0     0.0003189   3053.24658   3069.36890
  3004.0     0.0003329   3053.29370   3068.41431
  3073.0     0.0003254   3053.34082   3067.66895
  3127.0     0.0003198   3053.38794   3067.11108
  3028.0     0.0003303   3053.43506   3066.72461
  3050.0     0.0003279   3053.48218   3066.49658
  3051.0     0.0003278   3053.52905   3066.41992
  3047.0     0.0003282   3053.57593   3066.49219
  3099.0     0.0003227   3053.62280   3066.71533
  3092.0     0.0003234   3053.66968   3067.09448
  3113.0     0.0003212   3053.71655   3067.64136
  3104.0     0.0003222   3053.76318   3068.42993
  3081.0     0.0003246   3053.81006   3069.35913
  3041.0     0.0003288   3053.85669   3070.50977
  3073.0     0.0003254   3053.90332   3071.90698
  3103.0     0.0003223   3053.94995   3073.57666
  3006.0     0.0003327   3053.99658   3075.54858
  3189.0     0.0003136   3054.04297   3077.85083
  3152.0     0.0003173   3054.08936   3080.51465
  3084.0     0.0003243   3054.13599   3083.56519
  3124.0     0.0003201   3054.18237   3087.03223
  3149.0     0.0003176   3054.22852   3090.93359
  3070.0     0.0003257   3054.27490   3095.32031
  3060.0     0.0003268   3054.32104   3100.13843
  3107.0     0.0003219   3054.36743   3105.42358
  3125.0     0.0003200   3054.41357   3111.17114
  3078.0     0.0003249   3054.45972   3117.35986
  3229.0     0.0003097   3054.50562   3123.96729
  3155.0     0.0003170   3054.55176   3130.94727
  3241.0     0.0003085   3054.59766   3138.25366
  3191.0     0.0003134   3054.64355   3145.81299
  3098.0     0.0003228   3054.68970   3153.55298
  3071.0     0.0003256   3054.73535   3161.37329
  3133.0     0.0003192   3054.78125   3169.17407
  3119.0     0.0003206   3054.82715   3176.83105
  3158.0     0.0003167   3054.87280   3184.22339
  3194.0     0.0003131   3054.91846   3191.20923
  3232.0     0.0003094   3054.96411   3197.65869
  3177.0     0.0003148   3055.00977   3203.43408
  3198.0     0.0003127   3055.05518   3208.41797
  3217.0     0.0003108   3055.10083   3212.50464
  3297.0     0.0003033   3055.14624   3215.61890
  3262.0     0.0003066   3055.19165   3217.71021
  3288.0     0.0003041   3055.23706   3218.76025
  3154.0     0.0003171   3055.28247   3218.77686
  3284.0     0.0003045   3055.32764   3217.79028
  3210.0     0.0003115   3055.37280   3215.84863
  3201.0     0.0003124   3055.41821   3213.00781
  3320.0     0.0003012   3055.46313   3209.33643
  3157.0     0.0003168   3055.50830   3204.90234
  3138.0     0.0003187   3055.55347   3199.78589
  3191.0     0.0003134   3055.59839   3194.06470
  3214.0     0.0003111   3055.64355   3187.83301
  3123.0     0.0003202   3055.68848   3181.18042
  3140.0     0.0003185   3055.73315   3174.31152
  3139.0     0.0003186   3055.77808   3167.19043
  3243.0     0.0003084   3055.82300   3159.90112
  3252.0     0.0003075   3055.86768   3152.59399
  3046.0     0.0003283   3055.91235   3145.36621
  3056.0     0.0003272   3055.95703   3138.29932
  3143.0     0.0003182   3056.00171   3131.45435
  3106.0     0.0003220   3056.04614   3124.89722
  3007.0     0.0003326   3056.09082   3118.66699
  3141.0     0.0003184   3056.13525   3112.80469
  3095.0     0.0003231   3056.17969   3107.32886
  3012.0     0.0003320   3056.22412   3102.25854
  3079.0     0.0003248   3056.26855   3097.64453
  3089.0     0.0003237   3056.31274   3093.39136
  2998.0     0.0003336   3056.35693   3089.69067
  2948.0     0.0003392   3056.40112   3086.22607
  3036.0     0.0003294   3056.44531   3083.13013
  3154.0     0.0003171   3056.48950   3080.38477
  3231.0     0.0003095   3056.53345   3077.96338
  3139.0     0.0003186   3056.57764   3075.84570
  3118.0     0.0003207   3056.62158   3074.00244
  3075.0     0.0003252   3056.66553   3072.41016
  2956.0     0.0003383   3056.70947   3071.04175
  2992.0     0.0003342   3056.75317   3069.87524
  3109.0     0.0003216   3056.79712   3068.88501
  3074.0     0.0003253   3056.84082   3068.05103
  3154.0     0.0003171   3056.88452   3067.35254
  3057.0     0.0003271   3056.92822   3066.77100
  3101.0     0.0003225   3056.97192   3066.28979
  3057.0     0.0003271   3057.01538   3065.89575
  2978.0     0.0003358   3057.05884   3065.57446
  3104.0     0.0003222   3057.10229   3065.31519
  3138.0     0.0003187   3057.14575   3065.10889
  3106.0     0.0003220   3057.18921   3064.94653
  3072.0     0.0003255   3057.23267   3064.82202
  2980.0     0.0003356   3057.27588   3064.72949
  3067.0     0.0003261   3057.31909   3064.66284
  3082.0     0.0003245   3057.36230   3064.62012
  3018.0     0.0003313   3057.40552   3064.59668
  3108.0     0.0003218   3057.44849   3064.59058
  3120.0     0.0003205   3057.49170   3064.60059
  3075.0     0.0003252   3057.53467   3064.62305
  3048.0     0.0003281   3057.57764   3064.65869
  3018.0     0.0003313   3057.62061   3064.70630
  3053.0     0.0003275   3057.66333   3064.76318
  3014.0     0.0003318   3057.70630   3064.83105
  3127.0     0.0003198   3057.74902   3064.90942
  3012.0     0.0003320   3057.79175   3064.99707
  3171.0     0.0003154   3057.83447   3065.09497
  3016.0     0.0003316   3057.87720   3065.20117
  3050.0     0.0003279   3057.91968   3065.31885
  3096.0     0.0003230   3057.96216   3065.44531
  3049.0     0.0003280   3058.00464   3065.58325
  2975.0     0.0003361   3058.04712   3065.73242
  3023.0     0.0003308   3058.08960   3065.89258
  3018.0     0.0003313   3058.13184   3066.06543
  3067.0     0.0003261   3058.17432   3066.25269
  3038.0     0.0003292   3058.21655   3066.45386
  3022.0     0.0003309   3058.25879   3066.67261
  3104.0     0.0003222   3058.30103   3066.90991
  3103.0     0.0003223   3058.34302   3067.16968
  3036.0     0.0003294   3058.38501   3067.45483
  3059.0     0.0003269   3058.42725   3067.76929
  2997.0     0.0003337   3058.46924   3068.11938
  3119.0     0.0003206   3058.51099   3068.51074
  3071.0     0.0003256   3058.55298   3068.95313
  3045.0     0.0003284   3058.59473   3069.45532
  3092.0     0.0003234   3058.63672   3070.03076
  3099.0     0.0003227   3058.67847   3070.69360
  2997.0     0.0003337   3058.71997   3071.46289
  3044.0     0.0003285   3058.76172   3072.35767
  3013.0     0.0003319   3058.80347   3073.40405
  3084.0     0.0003243   3058.84497   3074.63037
  3017.0     0.0003315   3058.88647   3076.07007
  2946.0     0.0003394   3058.92798   3077.76001
  3064.0     0.0003264   3058.96924   3079.74268
  3116.0     0.0003209   3059.01074   3082.06250
  3076.0     0.0003251   3059.05200   3084.77319
  3107.0     0.0003219   3059.09326   3087.92725
  3112.0     0.0003213   3059.13452   3091.58130
  3089.0     0.0003237   3059.17578   3095.79907
  3051.0     0.0003278   3059.21680   3100.63672
  3025.0     0.0003306   3059.25781   3106.16064
  3074.0     0.0003253   3059.29883   3112.42236
  3000.0     0.0003333   3059.33984   3119.48291
  3175.0     0.0003150   3059.38086   3127.38330
  3092.0     0.0003234   3059.42188   3136.17041
  3114.0     0.0003211   3059.46265   3145.86377
  3040.0     0.0003289   3059.50342   3156.48853
  3043.0     0.0003286   3059.54419   3168.03125
  3096.0     0.0003230   3059.58496   3180.48608
  3211.0     0.0003114   3059.62549   3193.80029
  3104.0     0.0003222   3059.66602   3207.92676
  3185.0     0.0003140   3059.70679   3222.76685
  3162.0     0.0003163   3059.74731   3238.22729
  3229.0     0.0003097   3059.78760   3254.15820
  3228.0     0.0003098   3059.82813   3270.41943
  3341.0     0.0002993   3059.86841   3286.80884
  3518.0     0.0002843   3059.90869   3303.13721
  3455.0     0.0002894   3059.94897   3319.15820
  3448.0     0.0002900   3059.98926   3334.64282
  3418.0     0.0002926   3060.02954   3349.31592
  3503.0     0.0002855   3060.06958   3362.92920
  3467.0     0.0002884   3060.10962   3375.21362
  3536.0     0.0002828   3060.14966   3385.94531
  3423.0     0.0002921   3060.18970   3394.90869
  3363.0     0.0002974   3060.22974   3401.95313
  3405.0     0.0002937   3060.26953   3406.96484
  3459.0     0.0002891   3060.30933   3409.89697
  3376.0     0.0002962   3060.34912   3410.74731
  3335.0     0.0002999   3060.38892   3409.37622
  3443.0     0.0002904   3060.42871   3406.23682
  3442.0     0.0002905   3060.46826   3401.24487
  3283.0     0.0003046   3060.50806   3394.52490
  3480.0     0.0002874   3060.54761   3386.20410
  3362.0     0.0002974   3060.58716   3376.43042
  3327.0     0.0003006   3060.62646   3365.36157
  3304.0     0.0003027   3060.66602   3353.14819
  3278.0     0.0003051   3060.70532   3339.98291
  3370.0     0.0002967   3060.74463   3326.04150
  3249.0     0.0003078   3060.78394   3311.53784
  3346.0     0.0002989   3060.82300   3296.56689
  3311.0     0.0003020   3060.86230   3281.52905
  3256.0     0.0003071   3060.90137   3266.50684
  3253.0     0.0003074   3060.94043   3251.69336
  3247.0     0.0003080   3060.97949   3237.23364
  3179.0     0.0003146   3061.01855   3223.28369
  3219.0     0.0003107   3061.05762   3209.94727
  3239.0     0.0003087   3061.09644   3197.33716
  3195.0     0.0003130   3061.13525   3185.51831
  3216.0     0.0003109   3061.17407   3174.56396
  3231.0     0.0003095   3061.21289   3164.50439
  3278.0     0.0003051   3061.25146   3155.37817
  3152.0     0.0003173   3061.29004   3147.18994
  3131.0     0.0003194   3061.32886   3139.94946
  3113.0     0.0003212   3061.36743   3133.64160
  3153.0     0.0003172   3061.40576   3128.25659
  3120.0     0.0003205   3061.44434   3123.76343
  3160.0     0.0003165   3061.48267   3120.13623
  3052.0     0.0003277   3061.52100   3117.33374
  3110.0     0.0003215   3061.55933   3115.32104
  3044.0     0.0003285   3061.59766   3114.05176
  3122.0     0.0003203   3061.63599   3113.47803
  3146.0     0.0003179   3061.67407   3113.55176
  3109.0     0.0003216   3061.71216   3114.21924
  3069.0     0.0003258   3061.75024   3115.42725
  3173.0     0.0003152   3061.78833   3117.11914
  3127.0     0.0003198   3061.82642   3119.23608
  3231.0     0.0003095   3061.86426   3121.71680
  3169.0     0.0003156   3061.90234   3124.75024
  3141.0     0.0003184   3061.94019   3127.77026
  3107.0     0.0003219   3061.97778   3130.96191
  3114.0     0.0003211   3062.01563   3134.25220
  3050.0     0.0003279   3062.05322   3137.56836
  3089.0     0.0003237   3062.09106   3140.84326
  3186.0     0.0003139   3062.12866   3143.99902
  3059.0     0.0003269   3062.16626   3146.96997
  3057.0     0.0003271   3062.20361   3149.68530
  3093.0     0.0003233   3062.24121   3152.08643
  3098.0     0.0003228   3062.27856   3154.12158
  3107.0     0.0003219   3062.31592   3155.75293
  3101.0     0.0003225   3062.35327   3156.95288
  2983.0     0.0003352   3062.39063   3157.83545
  3175.0     0.0003150   3062.42798   3158.15234
  3041.0     0.0003288   3062.46509   3158.04077
  3101.0     0.0003225   3062.50220   3157.52344
  3001.0     0.0003332   3062.53931   3156.62866
  3081.0     0.0003246   3062.57642   3155.39380
  3106.0     0.0003220   3062.61328   3153.85645
  3132.0     0.0003193   3062.65039   3152.06152
  3179.0     0.0003146   3062.68726   3150.05566
  3102.0     0.0003224   3062.72412   3147.89478
  3110.0     0.0003215   3062.76099   3145.63086
  3183.0     0.0003142   3062.79761   3143.33228
  3153.0     0.0003172   3062.83447   3141.06128
  3002.0     0.0003331   3062.87109   3138.89111
  3166.0     0.0003159   3062.90771   3136.89063
  3028.0     0.0003303   3062.94434   3135.13477
  3091.0     0.0003235   3062.98096   3133.69214
  3085.0     0.0003241   3063.01733   3132.63208
  3199.0     0.0003126   3063.05371   3132.01880
  3050.0     0.0003279   3063.09009   3131.91260
  3180.0     0.0003145   3063.12646   3132.36890
  3058.0     0.0003270   3063.16284   3133.43652
  3039.0     0.0003291   3063.19922   3135.16040
  3198.0     0.0003127   3063.23535   3137.57593
  3137.0     0.0003188   3063.27148   3140.71582
  3080.0     0.0003247   3063.30762   3144.60034
  3161.0     0.0003164   3063.34375   3149.24805
  3204.0     0.0003121   3063.37988   3154.55542
  3230.0     0.0003096   3063.41577   3160.73462
  3213.0     0.0003112   3063.45166   3167.67212
  3207.0     0.0003118   3063.48755   3175.33960
  3277.0     0.0003052   3063.52344   3183.71118
  3272.0     0.0003056   3063.55933   3192.73608
  3236.0     0.0003090   3063.59497   3202.36621
  3207.0     0.0003118   3063.63062   3212.52588
  3352.0     0.0002983   3063.66626   3223.14453
  3322.0     0.0003010   3063.70190   3234.12036
  3202.0     0.0003123   3063.73755   3245.36255
  3212.0     0.0003113   3063.77295   3256.69727
  3162.0     0.0003163   3063.80859   3268.12793
  3215.0     0.0003110   3063.84399   3279.47339
  3241.0     0.0003085   3063.87939   3290.63013
  3303.0     0.0003028   3063.91479   3301.47705
  3229.0     0.0003097   3063.94995   3311.92163
  3234.0     0.0003092   3063.98535   3321.85571
  3271.0     0.0003057   3064.02051   3331.19531
  3224.0     0.0003102   3064.05566   3339.84204
  3237.0     0.0003089   3064.09082   3347.71143
  3330.0     0.0003003   3064.12598   3354.70361
  3237.0     0.0003089   3064.16089   3360.72852
  3417.0     0.0002927   3064.19580   3365.68457
  3307.0     0.0003024   3064.23071   3369.48364
  3364.0     0.0002973   3064.26563   3372.03882
  3343.0     0.0002991   3064.30054   3373.28613
  3324.0     0.0003008   3064.33545   3373.18018
  3526.0     0.0002836   3064.37012   3371.70581
  3444.0     0.0002904   3064.40479   3368.87964
  3420.0     0.0002924   3064.43945   3364.74512
  3368.0     0.0002969   3064.47412   3359.37720
  3405.0     0.0002937   3064.50879   3352.86157
  3363.0     0.0002974   3064.54321   3345.31006
  3445.0     0.0002903   3064.57788   3336.82520
  3319.0     0.0003013   3064.61230   3327.52881
  3293.0     0.0003037   3064.64673   3317.52222
  3390.0     0.0002950   3064.68091   3306.92554
  3128.0     0.0003197   3064.71533   3295.84009
  3309.0     0.0003022   3064.74951   3284.36646
  3303.0     0.0003028   3064.78394   3272.62280
  3306.0     0.0003025   3064.81812   3260.70459
  3335.0     0.0002999   3064.85229   3248.72974
  3254.0     0.0003073   3064.88623   3236.79150
  3305.0     0.0003026   3064.92041   3225.00122
  3096.0     0.0003230   3064.95435   3213.44214
  3201.0     0.0003124   3064.98828   3202.20898
  3232.0     0.0003094   3065.02222   3191.36475
  3254.0     0.0003073   3065.05615   3180.98145
  3190.0     0.0003135   3065.09009   3171.09839
  3097.0     0.0003229   3065.12378   3161.76270
  3195.0     0.0003130   3065.15747   3152.99023
  3141.0     0.0003184   3065.19116   3144.80640
  3025.0     0.0003306   3065.22485   3137.20850
  3149.0     0.0003176   3065.25854   3130.20215
  3112.0     0.0003213   3065.29224   3123.76953
  3097.0     0.0003229   3065.32568   3117.90210
  3060.0     0.0003268   3065.35913   3112.57300
  3105.0     0.0003221   3065.39258   3107.76294
  3168.0     0.0003157   3065.42603   3103.43848
  3057.0     0.0003271   3065.45947   3099.57324
  3045.0     0.0003284   3065.49268   3096.13159
  3024.0     0.0003307   3065.52612   3093.08472
  3188.0     0.0003137   3065.55933   3090.39648
  3137.0     0.0003188   3065.59253   3088.03711
  3261.0     0.0003067   3065.62573   3085.97168
  3065.0     0.0003263   3065.65869   3084.17334
  3101.0     0.0003225   3065.69189   3082.61035
  3167.0     0.0003158   3065.72485   3081.25684
  3077.0     0.0003250   3065.75781   3080.08765
  3099.0     0.0003227   3065.79077   3079.08081
  3090.0     0.0003236   3065.82373   3078.21338
  3127.0     0.0003198   3065.85645   3077.46802
  3172.0     0.0003153   3065.88940   3076.82715
  3070.0     0.0003257   3065.92212   3076.27661
  3073.0     0.0003254   3065.95483   3075.80200
  3084.0     0.0003243   3065.98755   3075.39307
  2998.0     0.0003336   3066.02026   3075.04053
  3057.0     0.0003271   3066.05298   3074.73413
  2997.0     0.0003337   3066.08545   3074.46777
  3039.0     0.0003291   3066.11792   3074.23511
  3113.0     0.0003212   3066.15039   3074.03198
  3023.0     0.0003308   3066.18286   3073.85303
  3072.0     0.0003255   3066.21533   3073.69507
  3064.0     0.0003264   3066.24780   3073.55518
  3160.0     0.0003165   3066.28003   3073.43140
  3051.0     0.0003278   3066.31250   3073.32007
  2959.0     0.0003380   3066.34473   3073.22168
  3089.0     0.0003237   3066.37695   3073.13379
  3128.0     0.0003197   3066.40894   3073.08057
  3070.0     0.0003257   3066.44116   3073.01099
  2994.0     0.0003340   3066.47314   3072.95020
  3127.0     0.0003198   3066.50537   3072.89624
  3001.0     0.0003332   3066.53735   3072.84937
  3050.0     0.0003279   3066.56934   3072.80835
  3084.0     0.0003243   3066.60132   3072.77466
  3116.0     0.0003209   3066.63306   3072.74561
  3045.0     0.0003284   3066.66504   3072.72290
  3159.0     0.0003166   3066.69678   3072.70532
  3023.0     0.0003308   3066.72852   3072.69263
  3176.0     0.0003149   3066.76025   3072.68530
  3080.0     0.0003247   3066.79199   3072.69458
  3050.0     0.0003279   3066.82373   3072.69702
  3164.0     0.0003161   3066.85522   3072.70410
  3062.0     0.0003266   3066.88696   3072.71533
  3013.0     0.0003319   3066.91846   3072.73218
  2983.0     0.0003352   3066.94995   3072.75244
  3048.0     0.0003281   3066.98145   3072.77783
  3146.0     0.0003179   3067.01294   3072.80762
  3099.0     0.0003227   3067.04419   3072.84155
  3101.0     0.0003225   3067.07568   3072.88013
  3090.0     0.0003236   3067.10693   3072.92261
  3096.0     0.0003230   3067.13818   3072.97070
  3027.0     0.0003304   3067.16943   3073.02197
  3095.0     0.0003231   3067.20068   3073.07935
  3105.0     0.0003221   3067.23193   3073.14014
  3130.0     0.0003195   3067.26294   3073.20679
  2974.0     0.0003362   3067.29419   3073.27783
  3041.0     0.0003288   3067.32520   3073.35352
  3060.0     0.0003268   3067.35620   3073.43457
  3120.0     0.0003205   3067.38721   3073.27808
  3055.0     0.0003273   3067.41821   3073.37207
  3020.0     0.0003311   3067.44897   3073.47119
  2986.0     0.0003349   3067.47998   3073.57690
  3036.0     0.0003294   3067.51074   3073.68848
  3112.0     0.0003213   3067.54150   3073.80615
  3037.0     0.0003293   3067.57227   3073.93042
  3044.0     0.0003285   3067.60303   3074.06177
  3157.0     0.0003168   3067.63379   3074.20093
  3108.0     0.0003218   3067.66431   3074.34717
  3087.0     0.0003239   3067.69507   3074.50269
  3023.0     0.0003308   3067.72559   3074.54639
  3011.0     0.0003321   3067.75610   3074.72266
  3082.0     0.0003245   3067.78662   3074.90918
  3044.0     0.0003285   3067.81714   3075.10864
  3012.0     0.0003320   3067.84766   3075.32300
  3064.0     0.0003264   3067.87793   3075.55273
  3070.0     0.0003257   3067.90845   3075.80078
  3107.0     0.0003219   3067.93872   3076.06958
  3042.0     0.0003287   3067.96899   3076.36401
  3021.0     0.0003310   3067.99927   3076.68750
  2948.0     0.0003392   3068.02954   3077.04565
  3071.0     0.0003256   3068.05981   3077.44482
  3139.0     0.0003186   3068.08984   3077.89282
  3094.0     0.0003232   3068.12012   3078.39893
  3025.0     0.0003306   3068.15015   3078.97559
  3026.0     0.0003305   3068.18018   3079.63379
  2978.0     0.0003358   3068.21021   3080.39160
  3232.0     0.0003094   3068.24023   3081.26587
  2985.0     0.0003350   3068.27026   3082.27881
  3175.0     0.0003150   3068.30005   3083.45532
  2991.0     0.0003343   3068.33008   3084.82202
  3031.0     0.0003299   3068.35986   3086.41187
  3066.0     0.0003262   3068.38965   3088.25903
  3018.0     0.0003313   3068.41943   3090.40405
  3100.0     0.0003226   3068.44922   3092.88721
  3189.0     0.0003136   3068.47900   3095.75757
  3036.0     0.0003294   3068.50879   3099.06177
  3130.0     0.0003195   3068.53833   3102.85474
  3080.0     0.0003247   3068.56812   3107.18579
  3140.0     0.0003185   3068.59766   3112.11426
  3029.0     0.0003301   3068.62720   3117.68945
  3168.0     0.0003157   3068.65674   3123.97046
  3116.0     0.0003209   3068.68628   3130.99927
  3180.0     0.0003145   3068.71582   3138.83032
  3082.0     0.0003245   3068.74512   3147.49365
  3072.0     0.0003255   3068.77466   3157.02979
  3113.0     0.0003212   3068.80396   3167.45044
  3139.0     0.0003186   3068.83350   3178.77466
  3223.0     0.0003103   3068.86279   3190.98804
  3210.0     0.0003115   3068.89209   3204.08374
  3328.0     0.0003005   3068.92139   3218.01245
  3280.0     0.0003049   3068.95044   3232.73389
  3243.0     0.0003084   3068.97974   3248.16187
  3315.0     0.0003017   3069.00879   3264.15845
  3356.0     0.0002980   3069.03809   3280.71704
  3385.0     0.0002954   3069.06714   3297.65942
  3440.0     0.0002907   3069.09619   3314.81567
  3381.0     0.0002958   3069.12524   3332.02979
  3344.0     0.0002990   3069.15430   3349.09277
  3409.0     0.0002933   3069.18335   3365.81567
  3534.0     0.0002830   3069.21216   3381.95850
  3473.0     0.0002879   3069.24121   3397.30933
  3435.0     0.0002911   3069.27002   3411.61914
  3493.0     0.0002863   3069.29907   3424.67749
  3303.0     0.0003028   3069.32788   3436.22925
  3412.0     0.0002931   3069.35669   3446.15552
  3365.0     0.0002972   3069.38550   3454.27612
  3329.0     0.0003004   3069.41431   3460.47070
  3246.0     0.0003081   3069.44287   3464.67773
  3408.0     0.0002934   3069.47168   3466.86719
  3499.0     0.0002858   3069.50049   3467.05762
  3359.0     0.0002977   3069.52905   3465.29834
  3381.0     0.0002958   3069.55762   3461.66260
  3382.0     0.0002957   3069.58618   3456.24829
  3409.0     0.0002933   3069.61475   3449.15674
  3398.0     0.0002943   3069.64331   3440.51196
  3319.0     0.0003013   3069.67188   3430.42969
  3307.0     0.0003024   3069.70044   3419.05249
  3374.0     0.0002964   3069.72900   3406.51050
  3322.0     0.0003010   3069.75732   3392.96777
  3375.0     0.0002963   3069.78564   3378.57275
  3293.0     0.0003037   3069.81421   3363.50854
  3298.0     0.0003032   3069.84253   3347.93530
  3408.0     0.0002934   3069.87085   3332.04443
  3363.0     0.0002974   3069.89917   3315.98999
  3229.0     0.0003097   3069.92749   3299.95386
  3296.0     0.0003034   3069.95581   3284.07104
  3315.0     0.0003017   3069.98389   3268.49414
  3292.0     0.0003038   3070.01221   3253.32690
  3271.0     0.0003057   3070.04028   3238.68774
  3274.0     0.0003054   3070.06860   3224.64648
  3218.0     0.0003108   3070.09668   3211.28442
  3257.0     0.0003070   3070.12476   3198.63843
  3374.0     0.0002964   3070.15283   3186.75903
  3303.0     0.0003028   3070.18091   3175.65381
  3265.0     0.0003063   3070.20898   3165.34424
  3242.0     0.0003085   3070.23706   3155.72070
  3216.0     0.0003109   3070.26489   3146.97583
  3178.0     0.0003147   3070.29297   3138.98364
  3233.0     0.0003093   3070.32080   3131.72412
  3230.0     0.0003096   3070.34888   3125.15747
  3207.0     0.0003118   3070.37671   3119.25342
  3123.0     0.0003202   3070.40454   3113.96777
  3140.0     0.0003185   3070.43237   3109.25562
  3253.0     0.0003074   3070.46021   3105.07788
  3211.0     0.0003114   3070.48804   3101.38647
  3123.0     0.0003202   3070.51587   3098.14087
  3103.0     0.0003223   3070.54370   3095.29590
  3173.0     0.0003152   3070.57153   3092.81299
  3149.0     0.0003176   3070.59912   3090.65088
  3116.0     0.0003209   3070.62695   3088.77515
  3049.0     0.0003280   3070.65454   3087.15015
  3055.0     0.0003273   3070.68213   3085.74609
  3109.0     0.0003216   3070.70996   3084.53320
  3085.0     0.0003241   3070.73755   3083.48730
  3019.0     0.0003312   3070.76514   3082.58447
  3199.0     0.0003126   3070.79272   3081.80542
  3045.0     0.0003284   3070.82031   3081.13110
  3042.0     0.0003287   3070.84790   3080.54688
  3090.0     0.0003236   3070.87524   3080.03857
  3117.0     0.0003208   3070.90283   3079.59473
  3051.0     0.0003278   3070.93042   3079.20581
  3017.0     0.0003315   3070.95776   3078.86304
  3026.0     0.0003305   3070.98511   3078.55933
  3023.0     0.0003308   3071.01270   3078.28906
  3049.0     0.0003280   3071.04004   3078.04639
  3075.0     0.0003252   3071.06738   3077.82837
  2974.0     0.0003362   3071.09473   3077.63086
  3037.0     0.0003293   3071.12207   3077.45142
  3165.0     0.0003160   3071.14941   3077.28711
  2949.0     0.0003391   3071.17676   3077.13623
  3122.0     0.0003203   3071.20410   3076.99756
  3121.0     0.0003204   3071.23145   3076.86987
  3081.0     0.0003246   3071.25879   3076.75122
  2980.0     0.0003356   3071.28589   3076.64185
  3004.0     0.0003329   3071.31323   3076.54028
  3075.0     0.0003252   3071.34033   3076.44604
  3094.0     0.0003232   3071.36768   3076.35913
  3168.0     0.0003157   3071.39478   3076.27930
  3040.0     0.0003289   3071.42188   3076.20532
  3133.0     0.0003192   3071.44897   3076.13721
  3234.0     0.0003092   3071.47607   3076.07544
  3057.0     0.0003271   3071.50342   3076.01929
  3100.0     0.0003226   3071.53052   3075.96924
  3216.0     0.0003109   3071.55762   3075.92505
  3098.0     0.0003228   3071.58447   3075.68018
  3072.0     0.0003255   3071.61157   3075.64990
  3005.0     0.0003328   3071.63867   3075.62646
  3125.0     0.0003200   3071.66577   3075.60986
  3080.0     0.0003247   3071.69263   3075.60107
  3086.0     0.0003240   3071.71973   3075.60034
  3110.0     0.0003215   3071.74658   3075.60889
  3190.0     0.0003135   3071.77368   3075.62817
  3018.0     0.0003313   3071.80054   3075.65845
  3043.0     0.0003286   3071.82764   3075.70190
  3068.0     0.0003259   3071.85449   3075.76074
  3034.0     0.0003296   3071.88135   3075.83594
  3001.0     0.0003332   3071.90845   3075.93091
  3031.0     0.0003299   3071.93530   3076.04785
  3030.0     0.0003300   3071.96216   3076.18945
  3046.0     0.0003283   3071.98901   3076.35938
  3022.0     0.0003309   3072.01587   3076.56055
  3111.0     0.0003214   3072.04272   3076.79736
  3030.0     0.0003300   3072.06958   3077.07349
  3110.0     0.0003215   3072.09644   3077.39355
  3097.0     0.0003229   3072.12305   3077.76196
  3170.0     0.0003155   3072.14990   3078.18262
  3101.0     0.0003225   3072.17676   3078.66089
  3022.0     0.0003309   3072.20361   3079.20020
  3029.0     0.0003301   3072.23022   3079.80542
  3032.0     0.0003298   3072.25708   3080.48047
  3078.0     0.0003249   3072.28369   3081.22729
  3182.0     0.0003143   3072.31055   3082.05078
  3141.0     0.0003184   3072.33716   3082.95117
  3086.0     0.0003240   3072.36401   3083.93018
  3035.0     0.0003295   3072.39063   3084.98804
  3000.0     0.0003333   3072.41748   3086.12305
  3035.0     0.0003295   3072.44409   3087.33350
  3008.0     0.0003324   3072.47070   3088.61548
  3114.0     0.0003211   3072.49731   3089.96362
  3094.0     0.0003232   3072.52417   3091.37061
  2981.0     0.0003355   3072.55078   3092.82910
  3039.0     0.0003291   3072.57739   3094.32788
  3004.0     0.0003329   3072.60400   3095.85693
  3121.0     0.0003204   3072.63062   3097.40112
  3141.0     0.0003184   3072.65723   3098.94775
  3127.0     0.0003198   3072.68384   3100.47827
  3132.0     0.0003193   3072.71045   3102.00098
  3158.0     0.0003167   3072.73706   3103.44897
  3079.0     0.0003248   3072.76367   3104.82764
  3146.0     0.0003179   3072.79028   3106.11621
  3077.0     0.0003250   3072.81689   3107.29785
  3066.0     0.0003262   3072.84351   3108.35376
  3066.0     0.0003262   3072.87012   3109.26880
  3076.0     0.0003251   3072.89673   3110.02979
  3079.0     0.0003248   3072.92310   3110.62646
  3112.0     0.0003213   3072.94971   3111.05298
  3143.0     0.0003182   3072.97632   3111.30640
  3078.0     0.0003249   3073.00293   3111.38672
  3161.0     0.0003164   3073.02930   3111.29712
  3040.0     0.0003289   3073.05591   3111.05591
  3102.0     0.0003224   3073.08252   3110.64600
  3110.0     0.0003215   3073.10913   3110.08740
  3074.0     0.0003253   3073.13550   3109.38940
  3058.0     0.0003270   3073.16211   3108.56299
  3042.0     0.0003287   3073.18872   3107.61694
  3175.0     0.0003150   3073.21509   3106.56421
  3118.0     0.0003207   3073.24170   3105.41602
  3166.0     0.0003159   3073.26807   3104.18530
  3031.0     0.0003299   3073.29468   3102.88550
  3056.0     0.0003272   3073.32129   3101.53101
  3159.0     0.0003166   3073.34766   3100.13721
  3075.0     0.0003252   3073.37427   3098.71631
  3189.0     0.0003136   3073.40063   3097.28467
  3276.0     0.0003053   3073.42725   3095.85425
  3002.0     0.0003331   3073.45361   3094.43921
  3099.0     0.0003227   3073.48022   3093.04858
  3114.0     0.0003211   3073.50659   3091.69458
  3051.0     0.0003278   3073.53320   3090.38428
  3004.0     0.0003329   3073.55957   3089.12622
  3096.0     0.0003230   3073.58618   3087.92505
  3032.0     0.0003298   3073.61279   3086.78613
  3204.0     0.0003121   3073.63916   3085.71143
  3155.0     0.0003170   3073.66577   3084.70435
  3041.0     0.0003288   3073.69214   3083.76611
  3059.0     0.0003269   3073.71875   3082.89575
  3202.0     0.0003123   3073.74512   3082.09302
  3043.0     0.0003286   3073.77173   3081.35669
  3009.0     0.0003323   3073.79834   3080.68506
  3139.0     0.0003186   3073.82471   3080.07568
  3041.0     0.0003288   3073.85132   3079.52466
  3013.0     0.0003319   3073.87769   3079.02979
  3056.0     0.0003272   3073.90430   3078.58740
  3174.0     0.0003151   3073.93091   3078.19409
  3020.0     0.0003311   3073.95728   3077.84521
  3103.0     0.0003223   3073.98389   3077.53809
  3066.0     0.0003262   3074.01050   3077.26953
  3131.0     0.0003194   3074.03687   3077.03442
  3075.0     0.0003252   3074.06348   3076.83032
  3098.0     0.0003228   3074.09009   3076.65430
  3106.0     0.0003220   3074.11646   3076.50293
  2969.0     0.0003368   3074.14307   3076.37329
  3096.0     0.0003230   3074.16968   3076.26294
  3073.0     0.0003254   3074.19629   3076.16992
  3075.0     0.0003252   3074.22290   3076.09106
  3030.0     0.0003300   3074.24927   3076.02563
  3095.0     0.0003231   3074.27588   3075.97070
  3078.0     0.0003249   3074.30249   3075.92578
  3092.0     0.0003234   3074.32910   3075.88843
  3073.0     0.0003254   3074.35571   3075.85864
  2979.0     0.0003357   3074.38232   3075.83496
  3058.0     0.0003270   3074.40894   3075.81616
  3008.0     0.0003324   3074.43555   3075.80176
  3043.0     0.0003286   3074.46216   3075.79102
  3014.0     0.0003318   3074.48877   3075.78369
  3018.0     0.0003313   3074.51538   3075.77930
  3123.0     0.0003202   3074.54199   3075.77661
  3136.0     0.0003189   3074.56860   3075.77612
  3072.0     0.0003255   3074.59546   3075.77783
  3030.0     0.0003300   3074.62207   3075.78076
  3147.0     0.0003178   3074.64868   3075.78516
  3060.0     0.0003268   3074.67554   3075.79053
  3027.0     0.0003304   3074.70215   3075.79688
  3013.0     0.0003319   3074.72876   3075.80444
  3117.0     0.0003208   3074.75562   3075.81299
  3177.0     0.0003148   3074.78223   3075.82178
  3147.0     0.0003178   3074.80908   3075.83228
  3092.0     0.0003234   3074.83569   3075.84302
  3061.0     0.0003267   3074.86255   3075.85376
  3077.0     0.0003250   3074.88940   3075.86597
  3046.0     0.0003283   3074.91602   3075.87842
  2977.0     0.0003359   3074.94287   3075.89111
  3030.0     0.0003300   3074.96973   3075.90479
  3102.0     0.0003224   3074.99658   3075.91846
  3033.0     0.0003297   3075.02319   3075.93286
  3075.0     0.0003252   3075.05005   3075.94751
  3112.0     0.0003213   3075.07690   3075.96240
  3025.0     0.0003306   3075.10376   3075.97827
  3172.0     0.0003153   3075.13086   3075.99438
  3033.0     0.0003297   3075.15771   3076.01074
  3065.0     0.0003263   3075.18457   3076.08423
  3007.0     0.0003326   3075.21143   3076.10181
  3083.0     0.0003244   3075.23828   3076.11914
  3085.0     0.0003241   3075.26538   3076.13770
  3033.0     0.0003297   3075.29224   3076.15625
  3187.0     0.0003138   3075.31934   3076.17456
  3089.0     0.0003237   3075.34619   3076.19360
  3112.0     0.0003213   3075.37329   3076.21313
  3119.0     0.0003206   3075.40039   3076.23267
  3031.0     0.0003299   3075.42725   3076.25244
  3065.0     0.0003263   3075.45435   3076.27271
  3119.0     0.0003206   3075.48145   3076.29248
  3102.0     0.0003224   3075.50854   3076.31323
  2984.0     0.0003351   3075.53564   3076.08325
  3154.0     0.0003171   3075.56274   3076.10645
  3032.0     0.0003298   3075.58984   3076.15845
  3084.0     0.0003243   3075.61694   3076.18262
  3015.0     0.0003317   3075.64429   3076.20679
  3139.0     0.0003186   3075.67139   3076.23071
  3063.0     0.0003265   3075.69873   3076.25513
  3039.0     0.0003291   3075.72583   3076.28003
  3138.0     0.0003187   3075.75317   3076.30469
  3089.0     0.0003237   3075.78027   3076.32959
  3039.0     0.0003291   3075.80762   3076.35498
  3001.0     0.0003332   3075.83496   3076.38013
  3154.0     0.0003171   3075.86230   3076.28076
  3059.0     0.0003269   3075.88965   3076.30688
  3033.0     0.0003297   3075.91699   3076.33398
  3197.0     0.0003128   3075.94434   3076.36133
  3123.0     0.0003202   3075.97168   3076.38818
  3071.0     0.0003256   3075.99927   3076.41602
  3015.0     0.0003317   3076.02661   3076.44360
  3047.0     0.0003282   3076.05396   3076.47119
  3089.0     0.0003237   3076.08154   3076.49902
  3061.0     0.0003267   3076.10913   3076.52661
  3167.0     0.0003158   3076.13647   3076.55469
  3038.0     0.0003292   3076.16406   3076.58325
  3005.0     0.0003328   3076.19165   3076.61157
  3024.0     0.0003307   3076.21924   3076.64014
  3101.0     0.0003225   3076.24683   3076.66821
  3100.0     0.0003226   3076.27466   3076.69751
  3010.0     0.0003322   3076.30225   3076.72632
  3041.0     0.0003288   3076.32983   3076.75562
  3035.0     0.0003295   3076.35767   3076.78491
  3033.0     0.0003297   3076.38525   3076.81445
  2996.0     0.0003338   3076.41309   3076.84351
  3151.0     0.0003174   3076.44092   3076.87329
  3089.0     0.0003237   3076.46875   3076.90308
  3084.0     0.0003243   3076.49658   3076.93335
  3105.0     0.0003221   3076.52441   3076.96362
  3096.0     0.0003230   3076.55225   3076.99414
  3103.0     0.0003223   3076.58008   3077.02441
  3030.0     0.0003300   3076.60815   3077.05493
  2999.0     0.0003334   3076.63599   3077.08569
  3103.0     0.0003223   3076.66406   3077.11646
  3109.0     0.0003216   3076.69214   3077.15649
  3195.0     0.0003130   3076.71997   3077.18774
  3124.0     0.0003201   3076.74805   3077.21997
  3033.0     0.0003297   3076.77612   3077.25098
  3064.0     0.0003264   3076.80444   3077.28345
  3098.0     0.0003228   3076.83252   3077.31519
  3074.0     0.0003253   3076.86060   3077.34741
  3008.0     0.0003324   3076.88892   3077.37988
  3053.0     0.0003275   3076.91699   3077.41284
  3133.0     0.0003192   3076.94531   3077.44556
  2974.0     0.0003362   3076.97363   3077.47876
  3008.0     0.0003324   3077.00195   3077.51196
  3057.0     0.0003271   3077.03027   3077.54565
  3022.0     0.0003309   3077.05859   3077.57959
  3127.0     0.0003198   3077.08716   3077.61377
  3069.0     0.0003258   3077.11548   3077.65234
  3177.0     0.0003148   3077.14404   3077.68652
  3061.0     0.0003267   3077.17261   3077.72168
  3121.0     0.0003204   3077.20117   3077.75684
  3047.0     0.0003282   3077.22949   3077.79175
  3054.0     0.0003274   3077.25830   3077.82764
  3057.0     0.0003271   3077.28687   3077.86328
  3172.0     0.0003153   3077.31543   3077.89966
  3076.0     0.0003251   3077.34424   3077.93628
  3119.0     0.0003206   3077.37280   3077.97290
  3101.0     0.0003225   3077.40161   3078.01025
  3112.0     0.0003213   3077.43042   3078.04785
  3120.0     0.0003205   3077.45923   3078.08569
  3072.0     0.0003255   3077.48804   3078.12378
  3045.0     0.0003284   3077.51709   3078.16284
  2962.0     0.0003376   3077.54590   3078.20166
  3148.0     0.0003177   3077.57495   3078.24097
  3060.0     0.0003268   3077.60400   3078.28101
  3109.0     0.0003216   3077.63281   3078.32104
  3073.0     0.0003254   3077.66187   3078.36230
  3123.0     0.0003202   3077.69116   3078.40356
  3034.0     0.0003296   3077.72021   3078.44580
  2964.0     0.0003374   3077.74927   3078.48779
  3147.0     0.0003178   3077.77856   3078.53076
  3032.0     0.0003298   3077.80786   3078.57471
  3115.0     0.0003210   3077.83716   3078.61938
  3126.0     0.0003199   3077.86646   3078.66479
  3063.0     0.0003265   3077.89575   3078.71069
  3185.0     0.0003140   3077.92505   3078.75806
  3091.0     0.0003235   3077.95459   3078.80566
  3108.0     0.0003218   3077.98413   3078.85522
  3095.0     0.0003231   3078.01343   3078.90552
  3123.0     0.0003202   3078.04297   3078.95703
  3015.0     0.0003317   3078.07251   3079.01074
  3068.0     0.0003259   3078.10229   3079.06616
  3112.0     0.0003213   3078.13184   3079.12378
  3047.0     0.0003282   3078.16162   3079.18408
  2994.0     0.0003340   3078.19141   3079.24731
  3116.0     0.0003209   3078.22119   3079.31348
  2994.0     0.0003340   3078.25098   3079.38428
  3145.0     0.0003180   3078.28076   3079.45996
  2944.0     0.0003397   3078.31055   3079.54053
  3105.0     0.0003221   3078.34058   3079.62769
  3146.0     0.0003179   3078.37061   3079.72217
  3082.0     0.0003245   3078.40063   3079.82617
  3101.0     0.0003225   3078.43066   3079.93970
  3178.0     0.0003147   3078.46069   3080.06567
  3172.0     0.0003153   3078.49072   3080.20459
  3044.0     0.0003285   3078.52100   3080.35986
  3018.0     0.0003313   3078.55127   3080.53271
  3126.0     0.0003199   3078.58154   3080.72632
  3126.0     0.0003199   3078.61182   3080.94238
  2958.0     0.0003381   3078.64209   3081.18555
  3126.0     0.0003199   3078.67261   3081.45752
  3157.0     0.0003168   3078.70313   3081.76318
  2973.0     0.0003364   3078.73340   3082.10498
  3117.0     0.0003208   3078.76392   3082.48657
  3068.0     0.0003259   3078.79468   3082.91138
  3068.0     0.0003259   3078.82520   3083.38574
  3037.0     0.0003293   3078.85596   3083.90991
  3061.0     0.0003267   3078.88647   3084.48999
  3106.0     0.0003220   3078.91724   3085.12817
  3113.0     0.0003212   3078.94800   3085.82935
  3142.0     0.0003183   3078.97900   3086.59473
  3014.0     0.0003318   3079.00977   3087.42822
  3084.0     0.0003243   3079.04077   3088.33057
  2992.0     0.0003342   3079.07178   3089.30225
  3140.0     0.0003185   3079.10278   3090.34692
  3157.0     0.0003168   3079.13379   3091.45996
  3062.0     0.0003266   3079.16504   3092.64258
  3031.0     0.0003299   3079.19604   3093.89063
  3137.0     0.0003188   3079.22729   3095.17773
  3121.0     0.0003204   3079.25854   3096.54712
  3089.0     0.0003237   3079.28979   3097.96924
  2972.0     0.0003365   3079.32129   3099.43457
  3059.0     0.0003269   3079.35278   3100.93896
  3084.0     0.0003243   3079.38403   3102.46777
  3073.0     0.0003254   3079.41553   3104.01343
  3127.0     0.0003198   3079.44727   3105.56079
  3168.0     0.0003157   3079.47876   3107.10059
  3170.0     0.0003155   3079.51050   3108.61475
  3062.0     0.0003266   3079.54224   3110.09106
  3163.0     0.0003162   3079.57397   3111.51050
  3183.0     0.0003142   3079.60571   3112.84912
  3174.0     0.0003151   3079.63745   3114.11182
  3084.0     0.0003243   3079.66943   3115.27295
  3076.0     0.0003251   3079.70142   3116.31665
  2998.0     0.0003336   3079.73340   3117.23389
  3062.0     0.0003266   3079.76563   3118.00928
  3113.0     0.0003212   3079.79761   3118.63794
  3064.0     0.0003264   3079.82983   3119.11279
  3076.0     0.0003251   3079.86206   3119.43213
  3119.0     0.0003206   3079.89429   3119.59497
  3113.0     0.0003212   3079.92651   3119.60400
  3075.0     0.0003252   3079.95898   3119.46289
  3108.0     0.0003218   3079.99146   3119.17627
  3076.0     0.0003251   3080.02393   3118.75244
  3092.0     0.0003234   3080.05640   3118.19727
  3112.0     0.0003213   3080.08911   3117.52051
  3111.0     0.0003214   3080.12158   3116.72754
  3042.0     0.0003287   3080.15430   3115.83057
  3148.0     0.0003177   3080.18726   3114.83838
  3069.0     0.0003258   3080.21997   3113.76001
  3130.0     0.0003195   3080.25293   3112.60742
  3050.0     0.0003279   3080.28564   3111.39038
  3122.0     0.0003203   3080.31885   3110.12183
  3082.0     0.0003245   3080.35181   3108.81372
  3078.0     0.0003249   3080.38477   3107.47974
  3090.0     0.0003236   3080.41797   3106.12769
  3007.0     0.0003326   3080.45117   3104.77319
  3141.0     0.0003184   3080.48462   3103.42529
  3218.0     0.0003108   3080.51782   3102.09570
  3113.0     0.0003212   3080.55127   3100.79053
  3085.0     0.0003241   3080.58472   3099.52124
  3102.0     0.0003224   3080.61816   3098.29321
  3136.0     0.0003189   3080.65161   3097.11426
  3089.0     0.0003237   3080.68530   3095.98560
  3101.0     0.0003225   3080.71899   3094.91504
  3102.0     0.0003224   3080.75269   3093.90308
  3133.0     0.0003192   3080.78638   3092.95410
  3049.0     0.0003280   3080.82031   3092.06689
  3071.0     0.0003256   3080.85425   3091.24414
  2978.0     0.0003358   3080.88818   3090.48511
  3073.0     0.0003254   3080.92212   3089.78906
  3065.0     0.0003263   3080.95630   3089.15552
  3152.0     0.0003173   3080.99048   3088.58228
  3170.0     0.0003155   3081.02466   3088.06836
  3063.0     0.0003265   3081.05884   3087.61230
  3124.0     0.0003201   3081.09326   3087.21045
  3098.0     0.0003228   3081.12769   3086.86230
  3113.0     0.0003212   3081.16211   3086.56494
  3098.0     0.0003228   3081.19678   3086.31738
  3070.0     0.0003257   3081.23120   3086.11694
  3055.0     0.0003273   3081.26587   3085.96289
  3157.0     0.0003168   3081.30054   3085.85352
  2991.0     0.0003343   3081.33545   3085.78857
  3010.0     0.0003322   3081.37012   3085.76807
  3053.0     0.0003275   3081.40503   3085.79053
  3070.0     0.0003257   3081.44019   3085.85840
  3096.0     0.0003230   3081.47510   3085.97290
  3031.0     0.0003299   3081.51025   3086.24976
  3146.0     0.0003179   3081.54541   3086.46387
  3082.0     0.0003245   3081.58057   3086.73145
  3043.0     0.0003286   3081.61597   3087.05664
  3121.0     0.0003204   3081.65112   3087.44409
  3064.0     0.0003264   3081.68652   3087.89893
  3008.0     0.0003324   3081.72217   3088.42676
  2939.0     0.0003403   3081.75757   3089.03418
  3084.0     0.0003243   3081.79321   3089.72681
  3057.0     0.0003271   3081.82886   3090.51392
  3101.0     0.0003225   3081.86475   3091.40039
  3094.0     0.0003232   3081.90039   3092.39624
  3084.0     0.0003243   3081.93628   3093.50586
  3024.0     0.0003307   3081.97241   3094.74072
  3184.0     0.0003141   3082.00830   3096.10474
  3195.0     0.0003130   3082.04443   3097.66357
  3123.0     0.0003202   3082.08057   3099.30615
  3115.0     0.0003210   3082.11670   3101.10010
  3130.0     0.0003195   3082.15308   3103.04272
  3223.0     0.0003103   3082.18945   3105.14136
  3155.0     0.0003170   3082.22583   3107.39307
  3044.0     0.0003285   3082.26245   3109.80225
  3164.0     0.0003161   3082.29883   3112.36108
  3082.0     0.0003245   3082.33545   3115.06860
  3170.0     0.0003155   3082.37231   3117.91357
  3210.0     0.0003115   3082.40894   3120.89307
  3124.0     0.0003201   3082.44580   3123.98877
  3059.0     0.0003269   3082.48267   3127.19092
  3040.0     0.0003289   3082.51978   3130.47778
  3143.0     0.0003182   3082.55688   3133.83740
  3136.0     0.0003189   3082.59399   3137.23999
  3167.0     0.0003158   3082.63110   3140.66553
  3154.0     0.0003171   3082.66846   3144.08228
  3013.0     0.0003319   3082.70581   3147.46997
  3127.0     0.0003198   3082.74316   3150.78906
  3164.0     0.0003161   3082.78052   3154.01001
  3134.0     0.0003191   3082.81812   3157.10083
  3160.0     0.0003165   3082.85571   3160.02344
  3236.0     0.0003090   3082.89355   3162.75171
  3134.0     0.0003191   3082.93115   3165.24731
  3142.0     0.0003183   3082.96924   3167.48315
  3170.0     0.0003155   3083.00708   3169.43213
  3164.0     0.0003161   3083.04492   3171.07593
  3137.0     0.0003188   3083.08301   3172.39453
  3192.0     0.0003133   3083.12134   3173.37915
  3255.0     0.0003072   3083.15942   3174.02295
  3094.0     0.0003232   3083.19775   3174.32861
  3176.0     0.0003149   3083.23608   3174.29785
  3088.0     0.0003238   3083.27466   3173.94092
  3181.0     0.0003144   3083.31299   3173.27002
  3261.0     0.0003067   3083.35156   3172.29639
  3203.0     0.0003122   3083.39038   3171.03906
  3201.0     0.0003124   3083.42920   3169.51416
  3197.0     0.0003128   3083.46777   3167.74072
  3120.0     0.0003205   3083.50684   3165.73462
  3239.0     0.0003087   3083.54590   3163.52100
  3094.0     0.0003232   3083.58472   3161.11890
  3151.0     0.0003174   3083.62402   3158.55493
  3144.0     0.0003181   3083.66309   3155.84668
  3111.0     0.0003214   3083.70239   3153.02637
  3135.0     0.0003190   3083.74170   3150.11646
  3215.0     0.0003110   3083.78125   3147.14771
  3101.0     0.0003225   3083.82080   3144.13916
  3150.0     0.0003175   3083.86035   3141.12451
  3121.0     0.0003204   3083.90015   3138.12402
  3104.0     0.0003222   3083.93970   3135.16602
  3083.0     0.0003244   3083.97974   3132.26367
  3090.0     0.0003236   3084.01953   3129.44458
  3174.0     0.0003151   3084.05957   3126.72119
  3266.0     0.0003062   3084.09961   3124.11377
  3134.0     0.0003191   3084.13965   3121.62622
  3216.0     0.0003109   3084.17993   3119.27734
  3242.0     0.0003085   3084.22021   3117.07202
  3121.0     0.0003204   3084.26074   3115.01465
  3195.0     0.0003130   3084.30103   3113.11353
  3101.0     0.0003225   3084.34155   3111.36499
  3238.0     0.0003088   3084.38232   3109.77417
  3176.0     0.0003149   3084.42310   3108.33838
  3113.0     0.0003212   3084.46387   3107.05591
  3198.0     0.0003127   3084.50464   3105.91919
  3092.0     0.0003234   3084.54565   3104.92700
  3156.0     0.0003169   3084.58667   3104.07031
  3092.0     0.0003234   3084.62769   3103.34399
  3042.0     0.0003287   3084.66895   3102.73657
  3148.0     0.0003177   3084.71021   3102.24194
  3123.0     0.0003202   3084.75171   3101.84912
  3044.0     0.0003285   3084.79297   3101.54858
  3090.0     0.0003236   3084.83472   3101.35132
  3063.0     0.0003265   3084.87622   3101.20361
  3114.0     0.0003211   3084.91797   3101.11646
  3131.0     0.0003194   3084.95972   3101.07886
  3095.0     0.0003231   3085.00171   3101.08130
  2974.0     0.0003362   3085.04346   3101.11060
  3069.0     0.0003258   3085.08569   3101.15991
  3089.0     0.0003237   3085.12769   3101.21826
  3078.0     0.0003249   3085.16992   3101.27759
  3129.0     0.0003196   3085.21216   3101.32959
  3076.0     0.0003251   3085.25464   3101.36865
  3105.0     0.0003221   3085.29712   3101.38818
  3173.0     0.0003152   3085.33960   3101.38306
  3017.0     0.0003315   3085.38232   3101.35132
  3086.0     0.0003240   3085.42505   3101.28882
  3130.0     0.0003195   3085.46777   3101.19556
  3010.0     0.0003322   3085.51074   3101.08032
  3146.0     0.0003179   3085.55371   3100.92139
  3090.0     0.0003236   3085.59668   3100.73071
  3046.0     0.0003283   3085.63989   3100.50879
  3191.0     0.0003134   3085.68311   3100.25610
  3161.0     0.0003164   3085.72632   3099.97437
  3104.0     0.0003222   3085.76978   3099.66626
  3076.0     0.0003251   3085.81348   3099.33252
  3087.0     0.0003239   3085.85693   3098.97632
  3108.0     0.0003218   3085.90063   3098.60034
  3043.0     0.0003286   3085.94434   3098.20630
  3052.0     0.0003277   3085.98828   3097.79785
  3069.0     0.0003258   3086.03223   3097.37866
  3196.0     0.0003129   3086.07617   3096.95117
  3152.0     0.0003173   3086.12036   3096.51929
  3019.0     0.0003312   3086.16455   3096.08594
  3060.0     0.0003268   3086.20874   3095.65454
  3222.0     0.0003104   3086.25317   3095.22681
  3166.0     0.0003159   3086.29761   3094.80811
  3074.0     0.0003253   3086.34229   3094.39819
  3025.0     0.0003306   3086.38696   3094.00146
  3100.0     0.0003226   3086.43164   3093.61816
  3082.0     0.0003245   3086.47656   3093.25073
  2990.0     0.0003344   3086.52148   3092.90063
  3104.0     0.0003222   3086.56641   3092.56860
  3072.0     0.0003255   3086.61157   3092.25537
  3124.0     0.0003201   3086.65674   3091.96167
  3134.0     0.0003191   3086.70215   3091.68774
  3103.0     0.0003223   3086.74756   3091.43433
  3142.0     0.0003183   3086.79297   3091.20020
  3027.0     0.0003304   3086.83862   3090.98560
  3061.0     0.0003267   3086.88428   3090.79102
  3099.0     0.0003227   3086.92993   3090.61450
  3127.0     0.0003198   3086.97583   3090.45679
  3147.0     0.0003178   3087.02173   3090.31616
  3168.0     0.0003157   3087.06787   3090.19263
  3219.0     0.0003107   3087.11377   3090.08472
  3131.0     0.0003194   3087.16016   3089.99219
  3041.0     0.0003288   3087.20630   3089.91309
  3133.0     0.0003192   3087.25293   3089.84741
  3083.0     0.0003244   3087.29932   3089.79419
  3097.0     0.0003229   3087.34595   3089.75171
  3094.0     0.0003232   3087.39258   3089.72046
  3102.0     0.0003224   3087.43945   3089.69946
  3056.0     0.0003272   3087.48633   3089.68628
  3158.0     0.0003167   3087.53320   3089.68140
  3140.0     0.0003185   3087.58032   3089.68408
  3140.0     0.0003185   3087.62744   3089.69336
  3100.0     0.0003226   3087.67456   3089.70874
  3169.0     0.0003156   3087.72192   3089.72900
  3079.0     0.0003248   3087.76953   3089.75513
  3121.0     0.0003204   3087.81689   3089.78516
  3022.0     0.0003309   3087.86450   3089.82031
  3142.0     0.0003183   3087.91235   3089.85742
  3122.0     0.0003203   3087.96021   3089.89966
  3104.0     0.0003222   3088.00806   3089.94434
  3138.0     0.0003187   3088.05615   3089.99121
  3150.0     0.0003175   3088.10400   3090.04126
  3032.0     0.0003298   3088.15234   3090.09399
  3057.0     0.0003271   3088.20068   3090.14868
  3139.0     0.0003186   3088.24902   3090.20483
  3099.0     0.0003227   3088.29761   3090.26367
  3047.0     0.0003282   3088.34619   3090.32373
  3058.0     0.0003270   3088.39478   3090.38672
  3091.0     0.0003235   3088.44360   3090.45020
  3081.0     0.0003246   3088.49243   3090.51563
  3043.0     0.0003286   3088.54150   3090.58301
  3163.0     0.0003162   3088.59058   3090.65186
  3032.0     0.0003298   3088.63965   3090.72241
  3173.0     0.0003152   3088.68896   3090.79492
  3052.0     0.0003277   3088.73828   3090.86865
  3149.0     0.0003176   3088.78784   3090.94409
  3142.0     0.0003183   3088.83740   3091.02173
  3133.0     0.0003192   3088.88696   3091.10083
  3034.0     0.0003296   3088.93677   3091.18188
  3091.0     0.0003235   3088.98682   3091.26514
  3080.0     0.0003247   3089.03662   3091.34985
  3155.0     0.0003170   3089.08667   3091.43701
  3102.0     0.0003224   3089.13696   3091.52637
  3131.0     0.0003194   3089.18726   3091.61719
  3042.0     0.0003287   3089.23755   3091.71191
  3188.0     0.0003137   3089.28809   3091.80835
  3119.0     0.0003206   3089.33862   3091.90820
  3077.0     0.0003250   3089.38916   3092.01147
  3060.0     0.0003268   3089.43994   3092.11816
  3023.0     0.0003308   3089.49072   3092.22900
  3109.0     0.0003216   3089.54175   3092.34326
  3077.0     0.0003250   3089.59277   3092.46265
  3168.0     0.0003157   3089.64404   3092.58862
  3076.0     0.0003251   3089.69531   3092.72021
  3019.0     0.0003312   3089.74658   3092.85889
  3163.0     0.0003162   3089.79810   3093.00562
  3189.0     0.0003136   3089.84961   3093.16187
  3125.0     0.0003200   3089.90137   3093.32910
  3136.0     0.0003189   3089.95313   3093.56152
  3175.0     0.0003150   3090.00488   3093.75635
  3123.0     0.0003202   3090.05688   3093.96802
  3100.0     0.0003226   3090.10889   3094.17505
  3086.0     0.0003240   3090.16113   3094.42847
  3116.0     0.0003209   3090.21338   3094.70801
  3099.0     0.0003227   3090.26587   3095.01709
  3120.0     0.0003205   3090.31836   3095.36133
  3029.0     0.0003301   3090.37085   3095.74390
  3097.0     0.0003229   3090.42358   3096.17236
  3102.0     0.0003224   3090.47632   3096.65112
  3056.0     0.0003272   3090.52930   3097.18799
  3129.0     0.0003196   3090.58228   3097.79053
  3048.0     0.0003281   3090.63525   3098.46704
  3109.0     0.0003216   3090.68848   3099.22632
  3113.0     0.0003212   3090.74170   3100.07739
  3069.0     0.0003258   3090.79517   3101.05811
  3030.0     0.0003300   3090.84863   3102.11426
  3094.0     0.0003232   3090.90234   3103.30688
  3018.0     0.0003313   3090.95605   3104.63672
  3064.0     0.0003264   3091.00977   3106.11328
  3095.0     0.0003231   3091.06372   3107.75342
  3141.0     0.0003184   3091.11768   3109.56470
  3028.0     0.0003303   3091.17188   3111.56104
  3056.0     0.0003272   3091.22607   3113.75610
  3212.0     0.0003113   3091.28052   3116.15625
  3110.0     0.0003215   3091.33496   3118.77881
  3200.0     0.0003125   3091.38940   3121.62598
  2993.0     0.0003341   3091.44409   3124.71045
  3145.0     0.0003180   3091.49878   3128.03247
  3116.0     0.0003209   3091.55371   3131.60571
  3098.0     0.0003228   3091.60864   3135.42285
  3085.0     0.0003241   3091.66382   3139.49023
  3140.0     0.0003185   3091.71899   3143.79712
  3024.0     0.0003307   3091.77417   3148.34985
  3149.0     0.0003176   3091.82959   3153.12671
  3151.0     0.0003174   3091.88501   3158.12305
  3075.0     0.0003252   3091.94067   3163.31519
  3081.0     0.0003246   3091.99634   3168.69800
  3206.0     0.0003119   3092.05225   3174.23364
  3141.0     0.0003184   3092.10815   3179.90430
  3214.0     0.0003111   3092.16406   3185.67163
  3181.0     0.0003144   3092.22021   3191.51611
  3169.0     0.0003156   3092.27637   3197.38525
  3275.0     0.0003053   3092.33276   3203.24829
  3220.0     0.0003106   3092.38916   3209.05249
  3373.0     0.0002965   3092.44580   3214.76587
  3303.0     0.0003028   3092.50244   3220.32617
  3301.0     0.0003029   3092.55908   3225.69165
  3262.0     0.0003066   3092.61597   3230.80347
  3284.0     0.0003045   3092.67310   3235.62427
  3353.0     0.0002982   3092.72998   3240.09302
  3454.0     0.0002895   3092.78735   3244.17017
  3365.0     0.0002972   3092.84448   3247.80762
  3111.0     0.0003214   3092.90210   3250.97852
  3278.0     0.0003051   3092.95947   3253.64551
  3288.0     0.0003041   3093.01709   3255.78857
  3169.0     0.0003156   3093.07471   3257.39160
  3311.0     0.0003020   3093.13257   3258.44775
  3318.0     0.0003014   3093.19043   3258.95850
  3207.0     0.0003118   3093.24854   3258.92871
  3292.0     0.0003038   3093.30664   3258.37085
  3196.0     0.0003129   3093.36499   3257.30249
  3251.0     0.0003076   3093.42334   3255.74023
  3254.0     0.0003073   3093.48169   3253.71094
  3301.0     0.0003029   3093.54028   3251.23584
  3368.0     0.0002969   3093.59912   3248.34546
  3254.0     0.0003073   3093.65771   3245.05884
  3230.0     0.0003096   3093.71680   3241.41455
  3239.0     0.0003087   3093.77563   3237.43677
  3207.0     0.0003118   3093.83472   3233.16602
  3243.0     0.0003084   3093.89404   3228.62256
  3220.0     0.0003106   3093.95337   3223.85498
  3244.0     0.0003083   3094.01294   3218.89355
  3200.0     0.0003125   3094.07227   3213.78345
  3203.0     0.0003122   3094.13208   3208.55005
  3214.0     0.0003111   3094.19189   3203.24561
  3260.0     0.0003067   3094.25171   3197.89868
  3225.0     0.0003101   3094.31152   3192.55347
  3277.0     0.0003052   3094.37183   3187.23096
  3157.0     0.0003168   3094.43188   3181.97534
  3115.0     0.0003210   3094.49219   3176.80835
  3209.0     0.0003116   3094.55249   3171.76416
  3174.0     0.0003151   3094.61304   3166.85107
  3105.0     0.0003221   3094.67383   3162.10254
  3199.0     0.0003126   3094.73462   3157.52832
  3262.0     0.0003066   3094.79541   3153.14771
  3139.0     0.0003186   3094.85620   3148.96191
  3164.0     0.0003161   3094.91724   3144.98975
  3202.0     0.0003123   3094.97852   3141.23096
  3229.0     0.0003097   3095.03979   3137.69458
  3057.0     0.0003271   3095.10132   3134.37329
  3112.0     0.0003213   3095.16260   3131.27637
  3189.0     0.0003136   3095.22437   3128.39673
  3166.0     0.0003159   3095.28589   3125.73364
  3129.0     0.0003196   3095.34766   3123.28223
  3091.0     0.0003235   3095.40967   3121.03345
  3141.0     0.0003184   3095.47168   3118.92847
  3081.0     0.0003246   3095.53394   3117.07275
  3047.0     0.0003282   3095.59619   3115.40381
  3111.0     0.0003214   3095.65845   3113.90845
  3164.0     0.0003161   3095.72095   3112.58496
  3109.0     0.0003216   3095.78369   3111.42065
  3099.0     0.0003227   3095.84619   3110.41187
  3147.0     0.0003178   3095.90918   3109.54639
  3199.0     0.0003126   3095.97192   3108.81934
  3026.0     0.0003305   3096.03516   3108.22314
  3236.0     0.0003090   3096.09814   3107.75049
  3257.0     0.0003070   3096.16138   3107.39453
  3198.0     0.0003127   3096.22461   3107.14941
  3048.0     0.0003281   3096.28833   3107.01001
  2986.0     0.0003349   3096.35181   3106.94238
  3117.0     0.0003208   3096.41553   3106.99731
  3120.0     0.0003205   3096.47925   3107.14355
  3157.0     0.0003168   3096.54321   3107.37549
  3072.0     0.0003255   3096.60718   3107.68896
  3105.0     0.0003221   3096.67114   3108.08057
  3138.0     0.0003187   3096.73535   3108.54639
  3088.0     0.0003238   3096.79980   3109.08228
  3125.0     0.0003200   3096.86426   3109.68335
  3068.0     0.0003259   3096.92871   3110.34888
  3040.0     0.0003289   3096.99341   3111.07178
  3201.0     0.0003124   3097.05811   3111.84912
  3101.0     0.0003225   3097.12305   3112.67480
  3138.0     0.0003187   3097.18799   3113.54663
  3115.0     0.0003210   3097.25317   3114.45703
  3087.0     0.0003239   3097.31836   3115.40234
  3215.0     0.0003110   3097.38354   3116.37476
  3066.0     0.0003262   3097.44922   3117.36987
  3074.0     0.0003253   3097.51465   3118.37891
  3151.0     0.0003174   3097.58032   3119.39624
  3172.0     0.0003153   3097.64600   3120.41333
  3015.0     0.0003317   3097.71191   3121.42212
  3120.0     0.0003205   3097.77783   3122.41528
  3059.0     0.0003269   3097.84399   3123.38379
  3121.0     0.0003204   3097.91016   3124.31812
  3044.0     0.0003285   3097.97632   3125.21021
  3122.0     0.0003203   3098.04272   3126.05273
  3129.0     0.0003196   3098.10938   3126.83496
  3010.0     0.0003322   3098.17603   3127.55151
  3119.0     0.0003206   3098.24268   3128.19360
  3199.0     0.0003126   3098.30957   3128.75732
  3017.0     0.0003315   3098.37646   3129.23511
  3110.0     0.0003215   3098.44360   3129.62573
  3107.0     0.0003219   3098.51074   3129.92505
  3103.0     0.0003223   3098.57813   3130.13306
  3065.0     0.0003263   3098.64551   3130.24902
  3046.0     0.0003283   3098.71289   3130.27393
  3125.0     0.0003200   3098.78052   3130.20947
  3260.0     0.0003067   3098.84814   3130.05957
  3174.0     0.0003151   3098.91602   3129.82642
  3183.0     0.0003142   3098.98389   3129.51245
  3154.0     0.0003171   3099.05200   3129.11572
  3166.0     0.0003159   3099.12012   3128.65601
  3107.0     0.0003219   3099.18848   3128.12964
  3188.0     0.0003137   3099.25684   3127.54126
  3138.0     0.0003187   3099.32520   3126.89673
  3052.0     0.0003277   3099.39380   3126.19897
  2991.0     0.0003343   3099.46265   3125.45605
  3148.0     0.0003177   3099.53149   3124.67285
  3025.0     0.0003306   3099.60034   3123.85547
  3121.0     0.0003204   3099.66943   3123.00928
  3033.0     0.0003297   3099.73853   3122.14258
  3152.0     0.0003173   3099.80762   3121.25977
  3134.0     0.0003191   3099.87695   3120.36914
  3132.0     0.0003193   3099.94653   3119.47339
  3152.0     0.0003173   3100.01611   3118.57764
  3148.0     0.0003177   3100.08569   3117.69434
  3118.0     0.0003207   3100.15552   3116.82397
  3111.0     0.0003214   3100.22534   3115.97290
  3067.0     0.0003261   3100.29541   3115.14160
  3103.0     0.0003223   3100.36548   3114.33667
  3158.0     0.0003167   3100.43555   3113.56055
  3211.0     0.0003114   3100.50586   3112.81543
  3107.0     0.0003219   3100.57642   3112.10303
  3077.0     0.0003250   3100.64697   3111.42627
  3060.0     0.0003268   3100.71753   3110.78540
  3059.0     0.0003269   3100.78833   3110.18188
  3146.0     0.0003179   3100.85913   3109.61499
  3162.0     0.0003163   3100.93018   3109.08594
  3104.0     0.0003222   3101.00122   3108.59424
  3087.0     0.0003239   3101.07227   3108.14014
  3127.0     0.0003198   3101.14355   3107.72119
  3210.0     0.0003115   3101.21509   3107.33862
  3098.0     0.0003228   3101.28662   3106.98999
  3098.0     0.0003228   3101.35815   3106.67432
  3174.0     0.0003151   3101.42993   3106.38989
  3160.0     0.0003165   3101.50171   3106.13647
  3112.0     0.0003213   3101.57373   3105.91089
  3067.0     0.0003261   3101.64551   3105.71313
  3175.0     0.0003150   3101.71777   3105.54077
  3145.0     0.0003180   3101.79004   3105.39233
  3092.0     0.0003234   3101.86230   3105.26611
  3162.0     0.0003163   3101.93481   3105.16040
  3118.0     0.0003207   3102.00732   3105.07397
  3231.0     0.0003095   3102.08008   3105.00537
  3119.0     0.0003206   3102.15283   3104.95313
  3168.0     0.0003157   3102.22559   3104.91553
  3138.0     0.0003187   3102.29883   3104.89185
  3116.0     0.0003209   3102.37183   3104.87988
  3069.0     0.0003258   3102.44507   3104.88013
  3202.0     0.0003123   3102.51831   3104.89063
  3023.0     0.0003308   3102.59180   3104.91016
  3153.0     0.0003172   3102.66528   3104.93799
  3220.0     0.0003106   3102.73877   3104.97388
  3236.0     0.0003090   3102.81250   3105.01660
  3148.0     0.0003177   3102.88647   3105.06616
  3098.0     0.0003228   3102.96045   3105.12183
  3175.0     0.0003150   3103.03442   3105.18286
  3094.0     0.0003232   3103.10864   3105.24927
  2992.0     0.0003342   3103.18286   3105.32080
  3033.0     0.0003297   3103.25708   3105.39673
  3113.0     0.0003212   3103.33154   3105.47754
  3141.0     0.0003184   3103.40625   3105.56299
  3042.0     0.0003287   3103.48071   3105.65356
  3124.0     0.0003201   3103.55566   3105.74878
  3050.0     0.0003279   3103.63037   3105.84912
  3200.0     0.0003125   3103.70557   3105.95557
  3103.0     0.0003223   3103.78052   3106.06714
  3049.0     0.0003280   3103.85571   3106.18652
  3045.0     0.0003284   3103.93091   3106.31250
  3062.0     0.0003266   3104.00635   3106.44727
  3169.0     0.0003156   3104.08179   3106.59082
  3085.0     0.0003241   3104.15747   3106.74512
  3062.0     0.0003266   3104.23315   3106.91089
  3047.0     0.0003282   3104.30908   3107.08960
  3229.0     0.0003097   3104.38477   3107.28345
  3010.0     0.0003322   3104.46094   3107.49438
  3161.0     0.0003164   3104.53711   3107.72461
  3112.0     0.0003213   3104.61328   3107.97559
  3093.0     0.0003233   3104.68945   3108.25122
  3221.0     0.0003105   3104.76611   3108.55396
  3083.0     0.0003244   3104.84253   3108.88599
  3201.0     0.0003124   3104.91919   3109.25269
  3122.0     0.0003203   3104.99585   3109.65552
  3057.0     0.0003271   3105.07275   3110.10083
  3091.0     0.0003235   3105.14966   3110.59033
  3019.0     0.0003312   3105.22656   3111.13037
  3137.0     0.0003188   3105.30371   3111.72363
  3078.0     0.0003249   3105.38110   3112.37744
  3091.0     0.0003235   3105.45825   3113.09399
  3226.0     0.0003100   3105.53589   3113.87964
  3136.0     0.0003189   3105.61328   3114.73853
  3155.0     0.0003170   3105.69092   3115.67529
  3119.0     0.0003206   3105.76855   3116.69653
  3072.0     0.0003255   3105.84644   3117.80493
  3104.0     0.0003222   3105.92456   3119.00635
  3068.0     0.0003259   3106.00244   3120.30176
  3223.0     0.0003103   3106.08057   3121.69873
  3129.0     0.0003196   3106.15869   3123.19678
  3063.0     0.0003265   3106.23730   3124.80029
  3206.0     0.0003119   3106.31567   3126.50781
  2941.0     0.0003400   3106.39404   3128.32495
  3146.0     0.0003179   3106.47266   3130.24658
  3159.0     0.0003166   3106.55151   3132.27417
  3149.0     0.0003176   3106.63013   3134.40210
  3148.0     0.0003177   3106.70923   3136.63354
  3114.0     0.0003211   3106.78833   3138.95630
  3170.0     0.0003155   3106.86743   3141.36914
  3178.0     0.0003147   3106.94653   3143.86011
  3081.0     0.0003246   3107.02588   3146.42773
  3283.0     0.0003046   3107.10522   3149.05493
  3147.0     0.0003178   3107.18481   3151.73462
  3196.0     0.0003129   3107.26440   3154.44922
  3239.0     0.0003087   3107.34424   3157.19312
  3176.0     0.0003149   3107.42383   3159.94263
  3207.0     0.0003118   3107.50391   3162.68677
  3092.0     0.0003234   3107.58374   3165.40210
  3183.0     0.0003142   3107.66382   3168.07861
  3136.0     0.0003189   3107.74414   3170.68872
  3087.0     0.0003239   3107.82446   3173.21777
  3153.0     0.0003172   3107.90479   3175.64136
  3146.0     0.0003179   3107.98511   3177.94531
  3220.0     0.0003106   3108.06567   3180.11963
  3252.0     0.0003075   3108.14648   3182.11792
  3219.0     0.0003107   3108.22705   3183.93604
  3106.0     0.0003220   3108.30811   3185.56226
  3241.0     0.0003085   3108.38892   3186.97876
  3186.0     0.0003139   3108.46997   3188.17822
  3155.0     0.0003170   3108.55103   3189.14966
  3226.0     0.0003100   3108.63232   3189.88965
  3397.0     0.0002944   3108.71362   3190.39624
  3244.0     0.0003083   3108.79517   3190.66846
  3274.0     0.0003054   3108.87646   3190.74634
  3197.0     0.0003128   3108.95801   3190.56177
  3293.0     0.0003037   3109.03979   3190.15625
  3225.0     0.0003101   3109.12158   3189.53882
  3230.0     0.0003096   3109.20361   3188.71753
  3183.0     0.0003142   3109.28540   3187.70313
  3219.0     0.0003107   3109.36743   3186.50342
  3348.0     0.0002987   3109.44971   3185.13159
  3147.0     0.0003178   3109.53198   3183.59766
  3178.0     0.0003147   3109.61426   3181.91479
  3172.0     0.0003153   3109.69653   3180.09253
  3112.0     0.0003213   3109.77905   3178.14795
  3129.0     0.0003196   3109.86182   3176.09131
  3222.0     0.0003104   3109.94434   3173.94141
  3212.0     0.0003113   3110.02734   3171.70581
  3220.0     0.0003106   3110.11011   3169.40698
  3260.0     0.0003067   3110.19312   3167.05591
  3251.0     0.0003076   3110.27612   3164.67139
  3231.0     0.0003095   3110.35938   3162.26294
  3170.0     0.0003155   3110.44238   3159.85010
  3263.0     0.0003065   3110.52588   3157.44385
  3237.0     0.0003089   3110.60913   3155.06030
  3205.0     0.0003120   3110.69263   3152.70605
  3123.0     0.0003202   3110.77637   3150.39697
  3138.0     0.0003187   3110.85986   3148.02539
  3217.0     0.0003108   3110.94360   3145.83276
  3137.0     0.0003188   3111.02759   3143.70752
  3182.0     0.0003143   3111.11157   3141.65942
  3070.0     0.0003257   3111.19556   3139.69043
  3083.0     0.0003244   3111.27954   3137.80908
  3092.0     0.0003234   3111.36377   3136.01270
  3128.0     0.0003197   3111.44800   3134.30884
  2991.0     0.0003343   3111.53247   3132.69604
  3164.0     0.0003161   3111.61670   3131.17651
  3137.0     0.0003188   3111.70117   3129.75024
  3119.0     0.0003206   3111.78589   3128.41382
  3210.0     0.0003115   3111.87061   3127.16846
  3129.0     0.0003196   3111.95557   3126.01099
  3201.0     0.0003124   3112.04028   3124.94043
  3174.0     0.0003151   3112.12524   3123.89429
  3092.0     0.0003234   3112.21021   3122.98706
  3199.0     0.0003126   3112.29541   3122.15649
  3119.0     0.0003206   3112.38062   3121.40015
  3148.0     0.0003177   3112.46582   3120.71143
  3150.0     0.0003175   3112.55127   3120.08984
  3172.0     0.0003153   3112.63672   3119.52954
  3046.0     0.0003283   3112.72217   3119.02759
  3112.0     0.0003213   3112.80786   3118.68164
  3144.0     0.0003181   3112.89355   3118.28418
  3037.0     0.0003293   3112.97925   3117.93311
  3151.0     0.0003174   3113.06519   3117.62524
  3010.0     0.0003322   3113.15112   3117.35620
  3168.0     0.0003157   3113.23706   3117.12354
  3095.0     0.0003231   3113.32324   3116.92334
  3120.0     0.0003205   3113.40918   3116.75342
  3095.0     0.0003231   3113.49561   3116.60986
  3015.0     0.0003317   3113.58203   3116.49121
  3179.0     0.0003146   3113.66846   3116.39404
  3139.0     0.0003186   3113.75488   3116.31665
  3084.0     0.0003243   3113.84131   3116.25732
  3176.0     0.0003149   3113.92798   3116.21313
  3034.0     0.0003296   3114.01465   3116.18286
  3098.0     0.0003228   3114.10156   3116.16479
  3105.0     0.0003221   3114.18848   3116.15771
  3190.0     0.0003135   3114.27539   3116.16040
  3081.0     0.0003246   3114.36230   3116.17163
  3119.0     0.0003206   3114.44946   3116.24219
  3133.0     0.0003192   3114.53662   3116.26807
  3040.0     0.0003289   3114.62402   3116.29907
  3144.0     0.0003181   3114.71118   3116.33594
  3143.0     0.0003182   3114.79858   3116.37646
  3076.0     0.0003251   3114.88599   3116.42188
  3030.0     0.0003300   3114.97363   3116.46997
  3133.0     0.0003192   3115.06128   3116.52173
  3122.0     0.0003203   3115.14893   3116.57617
  3054.0     0.0003274   3115.23682   3116.63281
  3139.0     0.0003186   3115.32471   3116.69189
  3185.0     0.0003140   3115.41260   3116.75244
  3013.0     0.0003319   3115.50049   3116.81494
  3094.0     0.0003232   3115.58862   3116.87866
  3131.0     0.0003194   3115.67676   3116.94409
  3098.0     0.0003228   3115.76489   3117.01099
  3085.0     0.0003241   3115.85327   3117.07837
  2982.0     0.0003353   3115.94141   3117.14771
  3018.0     0.0003313   3116.03003   3117.21802
  3235.0     0.0003091   3116.11841   3117.28882
  3096.0     0.0003230   3116.20703   3117.36035
  3157.0     0.0003168   3116.29565   3117.43286
  3117.0     0.0003208   3116.38428   3117.50659
  3103.0     0.0003223   3116.47314   3117.58081
  3051.0     0.0003278   3116.56201   3117.65576
  3025.0     0.0003306   3116.65088   3117.73096
  3162.0     0.0003163   3116.73975   3117.80713
  3133.0     0.0003192   3116.82886   3117.88379
  3109.0     0.0003216   3116.91797   3117.96069
  2981.0     0.0003355   3117.00708   3118.03857
  3039.0     0.0003291   3117.09644   3118.11694
  3058.0     0.0003270   3117.18555   3118.19604
  3151.0     0.0003174   3117.27490   3118.27539
  3159.0     0.0003166   3117.36426   3118.35498
  3149.0     0.0003176   3117.45386   3118.43530
  3124.0     0.0003201   3117.54346   3118.51636
  3038.0     0.0003292   3117.63306   3118.59717
  3144.0     0.0003181   3117.72266   3118.67896
  3109.0     0.0003216   3117.81250   3118.76123
  3089.0     0.0003237   3117.90234   3118.84351
  3147.0     0.0003178   3117.99219   3118.92651
  3195.0     0.0003130   3118.08228   3119.00952
  3140.0     0.0003185   3118.17212   3119.09326
  3033.0     0.0003297   3118.26221   3119.17749
  3029.0     0.0003301   3118.35229   3119.26172
  3120.0     0.0003205   3118.44263   3119.32422
  3059.0     0.0003269   3118.53271   3119.40967
  3055.0     0.0003273   3118.62305   3119.49536
  3098.0     0.0003228   3118.71338   3119.58130
  3118.0     0.0003207   3118.80396   3119.66748
  3015.0     0.0003317   3118.89429   3119.75366
  3195.0     0.0003130   3118.98486   3119.84058
  3053.0     0.0003275   3119.07544   3119.92749
  3191.0     0.0003134   3119.16626   3120.01514
  3074.0     0.0003253   3119.25684   3120.10254
  3140.0     0.0003185   3119.34766   3120.19092
  3164.0     0.0003161   3119.43848   3120.27905
  3193.0     0.0003132   3119.52930   3120.36792
  3121.0     0.0003204   3119.62012   3120.45605
  3062.0     0.0003266   3119.71118   3120.54541
  3154.0     0.0003171   3119.80225   3120.62354
  3147.0     0.0003178   3119.89331   3120.71362
  3068.0     0.0003259   3119.98462   3120.80347
  3170.0     0.0003155   3120.07593   3120.89355
  3189.0     0.0003136   3120.16699   3120.98413
  3088.0     0.0003238   3120.25830   3121.07520
  3080.0     0.0003247   3120.34961   3121.16602
  3089.0     0.0003237   3120.44116   3121.25708
  3110.0     0.0003215   3120.53271   3121.34863
  3112.0     0.0003213   3120.62427   3121.44043
  3130.0     0.0003195   3120.71582   3121.53198
  3062.0     0.0003266   3120.80737   3121.62451
  3153.0     0.0003172   3120.89917   3121.71680
  3135.0     0.0003190   3120.99072   3121.80981
  3151.0     0.0003174   3121.08252   3121.90234
  3083.0     0.0003244   3121.17456   3121.99585
  3090.0     0.0003236   3121.26636   3122.08887
  3156.0     0.0003169   3121.35815   3122.18237
  3173.0     0.0003152   3121.45020   3122.27612
  3142.0     0.0003183   3121.54224   3122.37012
  3130.0     0.0003195   3121.63428   3122.46436
  3032.0     0.0003298   3121.72632   3122.55908
  3131.0     0.0003194   3121.81860   3122.65356
  3143.0     0.0003182   3121.91064   3122.74854
  3054.0     0.0003274   3122.00293   3122.84424
  3039.0     0.0003291   3122.09521   3122.93970
  3153.0     0.0003172   3122.18774   3123.03516
  3013.0     0.0003319   3122.28003   3123.13110
  3107.0     0.0003219   3122.37256   3123.22705
  3098.0     0.0003228   3122.46484   3123.32349
  3186.0     0.0003139   3122.55737   3123.42017
  3213.0     0.0003112   3122.64990   3123.51685
  3140.0     0.0003185   3122.74268   3123.61401
  3046.0     0.0003283   3122.83521   3123.71143
  3222.0     0.0003104   3122.92798   3123.80908
  3225.0     0.0003101   3123.02051   3123.90674
  3170.0     0.0003155   3123.11353   3124.00488
  3188.0     0.0003137   3123.20630   3124.10352
  3155.0     0.0003170   3123.29907   3124.20215
  3115.0     0.0003210   3123.39185   3124.30103
  3084.0     0.0003243   3123.48486   3124.39990
  3074.0     0.0003253   3123.57788   3124.49951
  3117.0     0.0003208   3123.67090   3124.59937
  3213.0     0.0003112   3123.76367   3124.69922
  3211.0     0.0003114   3123.85693   3124.79956
  3220.0     0.0003106   3123.94995   3124.90015
  3097.0     0.0003229   3124.04321   3125.00122
  3080.0     0.0003247   3124.13623   3125.10181
  3082.0     0.0003245   3124.22949   3125.20313
  3154.0     0.0003171   3124.32275   3125.30493
  3156.0     0.0003169   3124.41602   3125.40723
  3065.0     0.0003263   3124.50928   3125.50928
  3142.0     0.0003183   3124.60278   3125.61182
  3113.0     0.0003212   3124.69604   3125.71484
  3200.0     0.0003125   3124.78955   3125.81836
  3088.0     0.0003238   3124.88306   3125.92236
  3172.0     0.0003153   3124.97632   3126.02588
  3185.0     0.0003140   3125.06982   3126.13062
  3090.0     0.0003236   3125.16357   3126.23486
  3203.0     0.0003122   3125.25708   3126.34058
  3167.0     0.0003158   3125.35059   3126.44556
  3129.0     0.0003196   3125.44434   3126.55176
  3210.0     0.0003115   3125.53784   3126.65820
  3173.0     0.0003152   3125.63159   3126.76514
  3172.0     0.0003153   3125.72534   3126.87231
  3122.0     0.0003203   3125.81909   3126.97974
  3133.0     0.0003192   3125.91284   3127.08789
  3059.0     0.0003269   3126.00659   3127.19702
  3121.0     0.0003204   3126.10034   3127.30591
  3103.0     0.0003223   3126.19434   3127.41626
  3114.0     0.0003211   3126.28809   3127.52612
  3101.0     0.0003225   3126.38208   3127.63721
  3124.0     0.0003201   3126.47583   3127.74878
  3232.0     0.0003094   3126.56982   3127.86182
  3028.0     0.0003303   3126.66382   3127.97437
  3155.0     0.0003170   3126.75781   3128.08862
  3167.0     0.0003158   3126.85156   3128.20288
  3067.0     0.0003261   3126.94580   3128.31885
  3093.0     0.0003233   3127.03979   3128.43628
  3127.0     0.0003198   3127.13379   3128.55371
  3138.0     0.0003187   3127.22778   3128.67334
  3192.0     0.0003133   3127.32202   3128.79395
  3182.0     0.0003143   3127.41626   3128.91650
  3196.0     0.0003129   3127.51025   3129.04028
  3180.0     0.0003145   3127.60449   3129.16626
  3132.0     0.0003193   3127.69873   3129.29443
  3062.0     0.0003266   3127.79272   3129.42480
  3098.0     0.0003228   3127.88696   3129.55835
  3202.0     0.0003123   3127.98120   3129.69458
  3140.0     0.0003185   3128.07544   3129.83496
  3156.0     0.0003169   3128.16968   3130.01123
  3049.0     0.0003280   3128.26392   3130.16016
  3118.0     0.0003207   3128.35815   3130.31372
  3104.0     0.0003222   3128.45239   3130.47314
  3146.0     0.0003179   3128.54688   3130.63965
  3054.0     0.0003274   3128.64111   3130.81299
  3132.0     0.0003193   3128.73560   3130.99414
  3115.0     0.0003210   3128.82983   3131.18457
  3107.0     0.0003219   3128.92407   3131.38550
  3049.0     0.0003280   3129.01855   3131.59741
  3223.0     0.0003103   3129.11304   3131.82227
  3195.0     0.0003130   3129.20728   3132.06079
  3199.0     0.0003126   3129.30176   3132.31567
  3230.0     0.0003096   3129.39600   3132.58691
  3128.0     0.0003197   3129.49048   3132.87769
  3183.0     0.0003142   3129.58472   3133.18823
  3098.0     0.0003228   3129.67944   3133.52222
  3180.0     0.0003145   3129.77368   3133.88037
  3115.0     0.0003210   3129.86816   3134.26587
  3187.0     0.0003138   3129.96265   3134.67920
  3111.0     0.0003214   3130.05713   3135.14111
  3141.0     0.0003184   3130.15137   3135.61963
  3114.0     0.0003211   3130.24585   3136.13428
  3139.0     0.0003186   3130.34033   3136.68555
  3140.0     0.0003185   3130.43481   3137.27881
  3182.0     0.0003143   3130.52930   3137.91333
  3228.0     0.0003098   3130.62378   3138.59326
  3087.0     0.0003239   3130.71802   3139.31812
  3099.0     0.0003227   3130.81274   3140.09326
  3175.0     0.0003150   3130.90698   3140.91748
  3032.0     0.0003298   3131.00146   3141.79321
  3149.0     0.0003176   3131.09595   3142.72119
  3151.0     0.0003174   3131.19043   3143.70410
  3031.0     0.0003299   3131.28491   3144.73999
  3154.0     0.0003171   3131.37939   3145.83105
  3056.0     0.0003272   3131.47363   3146.97461
  3052.0     0.0003277   3131.56836   3148.17432
  3080.0     0.0003247   3131.66260   3149.42407
  3139.0     0.0003186   3131.75708   3150.72534
  3135.0     0.0003190   3131.85156   3152.07617
  3178.0     0.0003147   3131.94580   3153.47119
  3235.0     0.0003091   3132.04028   3154.91064
  3128.0     0.0003197   3132.13477   3156.38867
  3252.0     0.0003075   3132.22925   3157.90161
  3157.0     0.0003168   3132.32349   3159.48267
  3146.0     0.0003179   3132.41797   3161.05176
  3219.0     0.0003107   3132.51221   3162.63721
  3143.0     0.0003182   3132.60669   3164.23560
  3158.0     0.0003167   3132.70093   3165.83765
  3242.0     0.0003085   3132.79517   3167.43970
  3193.0     0.0003132   3132.88965   3169.02856
  3108.0     0.0003218   3132.98389   3170.59985
  3186.0     0.0003139   3133.07813   3172.14233
  3145.0     0.0003180   3133.17261   3173.64966
  3152.0     0.0003173   3133.26685   3175.11011
  3219.0     0.0003107   3133.36108   3176.51611
  3183.0     0.0003142   3133.45508   3177.85742
  3340.0     0.0002994   3133.54956   3179.11108
  3274.0     0.0003054   3133.64380   3180.29980
  3247.0     0.0003080   3133.73779   3181.40063
  3183.0     0.0003142   3133.83203   3182.40479
  3140.0     0.0003185   3133.92627   3183.30933
  3159.0     0.0003166   3134.02026   3184.10645
  3328.0     0.0003005   3134.11450   3184.79419
  3236.0     0.0003090   3134.20850   3185.38843
  3154.0     0.0003171   3134.30273   3185.85107
  3219.0     0.0003107   3134.39673   3186.19897
  3228.0     0.0003098   3134.49072   3186.43481
  3176.0     0.0003149   3134.58472   3186.56104
  3149.0     0.0003176   3134.67871   3186.57983
  3082.0     0.0003245   3134.77271   3186.49536
  3309.0     0.0003022   3134.86670   3186.31128
  3236.0     0.0003090   3134.96045   3186.03467
  3272.0     0.0003056   3135.05444   3185.64282
  3271.0     0.0003057   3135.14844   3185.19604
  3213.0     0.0003112   3135.24219   3184.67334
  3314.0     0.0003018   3135.33594   3184.08203
  3285.0     0.0003044   3135.42969   3183.44702
  3158.0     0.0003167   3135.52368   3182.74121
  3236.0     0.0003090   3135.61743   3181.98975
  3117.0     0.0003208   3135.71094   3181.20190
  3109.0     0.0003216   3135.80469   3180.38770
  3186.0     0.0003139   3135.89844   3179.55493
  3144.0     0.0003181   3135.99194   3178.71582
  3187.0     0.0003138   3136.08569   3177.88086
  3089.0     0.0003237   3136.17896   3177.06104
  3091.0     0.0003235   3136.27271   3176.26758
  3158.0     0.0003167   3136.36621   3175.51270
  3097.0     0.0003229   3136.45972   3174.80786
  3252.0     0.0003075   3136.55298   3174.16577
  3088.0     0.0003238   3136.64648   3173.59741
  3127.0     0.0003198   3136.73975   3173.11475
  3175.0     0.0003150   3136.83301   3172.73145
  3188.0     0.0003137   3136.92627   3172.45630
  3192.0     0.0003133   3137.01953   3172.30225
  3193.0     0.0003132   3137.11279   3172.27930
  3241.0     0.0003085   3137.20605   3172.39795
  3055.0     0.0003273   3137.29907   3172.66895
  3244.0     0.0003083   3137.39209   3173.10083
  3090.0     0.0003236   3137.48535   3173.70288
  3228.0     0.0003098   3137.57837   3174.48413
  3143.0     0.0003182   3137.67114   3175.45068
  3221.0     0.0003105   3137.76416   3176.61206
  3130.0     0.0003195   3137.85693   3177.96997
  3139.0     0.0003186   3137.94995   3179.53418
  3094.0     0.0003232   3138.04272   3181.30371
  3151.0     0.0003174   3138.13550   3183.28809
  3173.0     0.0003152   3138.22803   3185.48364
  3146.0     0.0003179   3138.32080   3187.89282
  3143.0     0.0003182   3138.41333   3190.51245
  3140.0     0.0003185   3138.50610   3193.34595
  3115.0     0.0003210   3138.59863   3196.38428
  3199.0     0.0003126   3138.69092   3199.62354
  3243.0     0.0003084   3138.78345   3203.05957
  3103.0     0.0003223   3138.87573   3206.67822
  3165.0     0.0003160   3138.96802   3210.47827
  3205.0     0.0003120   3139.06030   3214.43945
  3129.0     0.0003196   3139.15259   3218.55347
  3212.0     0.0003113   3139.24463   3222.79932
  3132.0     0.0003193   3139.33691   3227.17090
  3368.0     0.0002969   3139.42896   3231.63818
  3223.0     0.0003103   3139.52100   3236.18750
  3065.0     0.0003263   3139.61304   3240.79150
  3169.0     0.0003156   3139.70483   3245.43726
  3263.0     0.0003065   3139.79663   3250.08960
  3187.0     0.0003138   3139.88867   3254.72778
  3291.0     0.0003039   3139.98022   3259.31958
  3275.0     0.0003053   3140.07202   3263.84766
  3380.0     0.0002959   3140.16357   3268.27197
  3376.0     0.0002962   3140.25513   3272.56982
  3186.0     0.0003139   3140.34668   3276.70508
  3291.0     0.0003039   3140.43823   3280.65942
  3462.0     0.0002889   3140.52954   3284.39380
  3486.0     0.0002869   3140.62085   3287.88696
  3346.0     0.0002989   3140.71216   3291.10864
  3371.0     0.0002966   3140.80347   3294.04321
  3389.0     0.0002951   3140.89453   3296.66138
  3510.0     0.0002849   3140.98560   3298.95044
  3466.0     0.0002885   3141.07666   3300.89331
  3417.0     0.0002927   3141.16772   3302.48291
  3444.0     0.0002904   3141.25854   3303.70850
  3367.0     0.0002970   3141.34937   3304.56763
  3343.0     0.0002991   3141.44019   3305.06006
  3478.0     0.0002875   3141.53076   3305.18823
  3265.0     0.0003063   3141.62134   3304.95728
  3235.0     0.0003091   3141.71191   3304.37500
  3376.0     0.0002962   3141.80249   3303.45313
  3292.0     0.0003038   3141.89307   3302.19800
  3274.0     0.0003054   3141.98340   3300.62646
  3270.0     0.0003058   3142.07349   3298.75073
  3317.0     0.0003015   3142.16382   3296.58350
  3288.0     0.0003041   3142.25391   3294.14380
  3339.0     0.0002995   3142.34399   3291.43994
  3321.0     0.0003011   3142.43408   3288.49585
  3334.0     0.0002999   3142.52393   3285.32495
  3343.0     0.0002991   3142.61377   3281.94897
  3264.0     0.0003064   3142.70361   3278.37939
  3252.0     0.0003075   3142.79321   3274.64331
  3255.0     0.0003072   3142.88281   3270.75586
  3296.0     0.0003034   3142.97241   3266.74438
  3232.0     0.0003094   3143.06201   3262.61890
  3342.0     0.0002992   3143.15137   3258.41211
  3214.0     0.0003111   3143.24072   3254.13867
  3227.0     0.0003099   3143.32983   3249.82617
  3261.0     0.0003067   3143.41895   3245.48413
  3218.0     0.0003108   3143.50806   3241.14355
  3230.0     0.0003096   3143.59717   3236.81812
  3179.0     0.0003146   3143.68604   3232.53076
  3178.0     0.0003147   3143.77490   3228.28833
  3212.0     0.0003113   3143.86353   3224.11646
  3155.0     0.0003170   3143.95239   3220.02222
  3240.0     0.0003086   3144.04077   3216.02563
  3209.0     0.0003116   3144.12939   3212.12671
  3288.0     0.0003041   3144.21777   3208.34570
  3169.0     0.0003156   3144.30615   3204.68555
  3138.0     0.0003187   3144.39429   3201.15771
  3148.0     0.0003177   3144.48267   3197.75952
  3170.0     0.0003155   3144.57056   3194.50391
  3121.0     0.0003204   3144.65869   3191.38965
  3076.0     0.0003251   3144.74658   3188.42285
  3155.0     0.0003170   3144.83447   3185.59766
  3088.0     0.0003238   3144.92212   3182.92188
  3090.0     0.0003236   3145.00977   3180.39038
  3096.0     0.0003230   3145.09717   3178.00586
  3146.0     0.0003179   3145.18481   3175.75977
  3183.0     0.0003142   3145.27197   3173.65576
  3109.0     0.0003216   3145.35938   3171.68750
  3120.0     0.0003205   3145.44653   3169.84985
  3110.0     0.0003215   3145.53345   3168.14282
  3198.0     0.0003127   3145.62061   3166.55640
  3214.0     0.0003111   3145.70728   3165.19507
  3134.0     0.0003191   3145.79419   3163.84204
  3136.0     0.0003189   3145.88086   3162.59839
  3257.0     0.0003070   3145.96753   3161.45532
  3121.0     0.0003204   3146.05396   3160.41016
  3153.0     0.0003172   3146.14038   3159.45703
  3238.0     0.0003088   3146.22656   3158.59058
  3086.0     0.0003240   3146.31274   3157.80371
  3152.0     0.0003173   3146.39893   3157.09229
  3186.0     0.0003139   3146.48486   3156.45190
  3145.0     0.0003180   3146.57080   3155.87720
  3156.0     0.0003169   3146.65674   3155.36230
  3259.0     0.0003068   3146.74243   3154.90259
  3142.0     0.0003183   3146.82788   3154.49512
  3090.0     0.0003236   3146.91333   3154.13452
  3137.0     0.0003188   3146.99878   3153.81689
  3146.0     0.0003179   3147.08398   3153.53882
  3196.0     0.0003129   3147.16919   3153.29712
  3142.0     0.0003183   3147.25415   3153.08716
  3201.0     0.0003124   3147.33936   3152.90698
  3249.0     0.0003078   3147.42407   3152.75366
  3147.0     0.0003178   3147.50879   3152.67725
  3139.0     0.0003186   3147.59351   3152.57031
  3118.0     0.0003207   3147.67798   3152.48267
  3147.0     0.0003178   3147.76245   3152.41260
  3085.0     0.0003241   3147.84668   3152.35864
  3191.0     0.0003134   3147.93091   3152.31909
  3176.0     0.0003149   3148.01489   3152.29150
  2996.0     0.0003338   3148.09888   3152.27466
  3188.0     0.0003137   3148.18286   3152.26904
  3186.0     0.0003139   3148.26660   3152.27197
  3193.0     0.0003132   3148.35010   3152.28369
  3237.0     0.0003089   3148.43359   3152.30249
  3164.0     0.0003161   3148.51709   3152.32764
  3203.0     0.0003122   3148.60034   3152.36011
  3199.0     0.0003126   3148.68335   3152.39673
  3089.0     0.0003237   3148.76660   3152.43872
  3159.0     0.0003166   3148.84937   3152.48584
  3111.0     0.0003214   3148.93237   3152.53687
  3048.0     0.0003281   3149.01489   3152.59204
  3110.0     0.0003215   3149.09741   3152.65112
  3108.0     0.0003218   3149.17993   3152.71362
  3118.0     0.0003207   3149.26221   3152.78027
  3165.0     0.0003160   3149.34448   3152.85034
  3062.0     0.0003266   3149.42651   3152.92456
  3122.0     0.0003203   3149.50854   3153.00171
  3077.0     0.0003250   3149.59033   3153.08276
  3147.0     0.0003178   3149.67212   3153.16748
  3177.0     0.0003148   3149.75366   3153.25708
  3176.0     0.0003149   3149.83521   3153.35010
  3164.0     0.0003161   3149.91650   3153.44873
  3150.0     0.0003175   3149.99756   3153.55103
  3248.0     0.0003079   3150.07886   3153.65942
  3140.0     0.0003185   3150.15967   3153.77368
  3156.0     0.0003169   3150.24072   3153.89453
  3130.0     0.0003195   3150.32129   3154.02100
  3168.0     0.0003157   3150.40186   3154.15625
  3166.0     0.0003159   3150.48242   3154.29980
  3145.0     0.0003180   3150.56274   3154.45166
  3153.0     0.0003172   3150.64282   3154.61353
  3061.0     0.0003267   3150.72290   3154.78687
  3112.0     0.0003213   3150.80273   3154.97168
  3045.0     0.0003284   3150.88257   3155.16968
  3136.0     0.0003189   3150.96216   3155.38159
  3221.0     0.0003105   3151.04175   3155.60840
  3092.0     0.0003234   3151.12109   3155.85254
  3087.0     0.0003239   3151.20044   3156.11426
  3081.0     0.0003246   3151.27954   3156.39526
  3150.0     0.0003175   3151.35864   3156.69824
  3163.0     0.0003162   3151.43750   3157.02319
  3066.0     0.0003262   3151.51611   3157.37280
  3226.0     0.0003100   3151.59473   3157.74854
  3189.0     0.0003136   3151.67310   3158.15088
  3135.0     0.0003190   3151.75146   3158.58374
  3121.0     0.0003204   3151.82959   3159.04761
  3134.0     0.0003191   3151.90747   3159.54443
  3114.0     0.0003211   3151.98535   3160.07568
  3228.0     0.0003098   3152.06323   3160.64429
  3169.0     0.0003156   3152.14063   3161.24951
  3110.0     0.0003215   3152.21826   3161.89526
  3109.0     0.0003216   3152.29541   3162.58130
  3136.0     0.0003189   3152.37256   3163.31006
  3097.0     0.0003229   3152.44971   3164.08179
  3207.0     0.0003118   3152.52661   3164.89868
  3184.0     0.0003141   3152.60327   3165.76050
  3094.0     0.0003232   3152.67993   3166.66821
  3108.0     0.0003218   3152.75635   3167.62207
  3228.0     0.0003098   3152.83252   3168.62280
  3096.0     0.0003230   3152.90869   3169.66919
  3134.0     0.0003191   3152.98462   3170.76270
  3000.0     0.0003333   3153.06055   3171.90039
  3165.0     0.0003160   3153.13623   3173.08276
  3124.0     0.0003201   3153.21167   3174.30688
  3087.0     0.0003239   3153.28711   3175.57422
  3172.0     0.0003153   3153.36255   3176.87988
  3172.0     0.0003153   3153.43750   3178.22314
  3206.0     0.0003119   3153.51245   3179.59888
  3104.0     0.0003222   3153.58740   3181.00830
  3181.0     0.0003144   3153.66187   3182.44507
  3247.0     0.0003080   3153.73633   3183.90771
  3229.0     0.0003097   3153.81079   3185.38940
  3211.0     0.0003114   3153.88501   3186.89014
  3211.0     0.0003114   3153.95898   3188.40234
  3126.0     0.0003199   3154.03271   3189.92334
  3115.0     0.0003210   3154.10645   3191.44580
  3156.0     0.0003169   3154.18018   3192.96948
  3188.0     0.0003137   3154.25342   3194.48535
  3118.0     0.0003207   3154.32666   3195.99072
  3190.0     0.0003135   3154.39966   3197.47925
  3190.0     0.0003135   3154.47266   3198.94604
  3220.0     0.0003106   3154.54541   3200.38989
  3203.0     0.0003122   3154.61816   3201.80151
  3149.0     0.0003176   3154.69043   3203.18042
  3171.0     0.0003154   3154.76270   3204.52148
  3177.0     0.0003148   3154.83496   3205.82373
  3251.0     0.0003076   3154.90698   3207.08325
  3200.0     0.0003125   3154.97876   3208.29956
  3244.0     0.0003083   3155.05029   3209.50244
  3149.0     0.0003176   3155.12183   3210.63232
  3231.0     0.0003095   3155.19312   3211.71924
  3274.0     0.0003054   3155.26416   3212.76685
  3183.0     0.0003142   3155.33521   3213.77490
  3141.0     0.0003184   3155.40601   3214.75122
  3167.0     0.0003158   3155.47681   3215.69678
  3193.0     0.0003132   3155.54712   3216.61768
  3265.0     0.0003063   3155.61743   3217.51685
  3182.0     0.0003143   3155.68774   3218.40186
  3275.0     0.0003053   3155.75757   3219.27661
  3168.0     0.0003157   3155.82739   3220.14673
  3094.0     0.0003232   3155.89697   3221.01685
  3142.0     0.0003183   3155.96655   3221.89404
  3214.0     0.0003111   3156.03589   3222.78076
  3262.0     0.0003066   3156.10498   3223.68408
  3251.0     0.0003076   3156.17383   3224.60522
  3201.0     0.0003124   3156.24292   3225.57129
  3305.0     0.0003026   3156.31152   3226.54614
  3298.0     0.0003032   3156.37988   3227.55225
  3231.0     0.0003095   3156.44800   3228.59277
  3152.0     0.0003173   3156.51636   3229.67163
  3202.0     0.0003123   3156.58423   3230.80469
  3166.0     0.0003159   3156.65186   3231.96387
  3194.0     0.0003131   3156.71948   3233.16479
  3204.0     0.0003121   3156.78687   3234.41016
  3300.0     0.0003030   3156.85425   3235.69775
  3222.0     0.0003104   3156.92114   3237.02637
  3311.0     0.0003020   3156.98804   3238.39526
  3239.0     0.0003087   3157.05469   3239.79980
  3171.0     0.0003154   3157.12134   3241.23926
  3188.0     0.0003137   3157.18774   3242.70679
  3291.0     0.0003039   3157.25391   3244.19824
  3317.0     0.0003015   3157.31982   3245.70483
  3220.0     0.0003106   3157.38574   3247.22412
  3246.0     0.0003081   3157.45142   3248.74341
  3160.0     0.0003165   3157.51685   3250.25757
  3202.0     0.0003123   3157.58203   3251.75415
  3201.0     0.0003124   3157.64722   3253.22803
  3114.0     0.0003211   3157.71216   3254.67529
  3210.0     0.0003115   3157.77686   3256.06787
  3187.0     0.0003138   3157.84131   3257.40454
  3197.0     0.0003128   3157.90576   3258.67871
  3119.0     0.0003206   3157.96997   3259.87695
  3337.0     0.0002997   3158.03394   3260.99194
  3215.0     0.0003110   3158.09766   3262.01416
  3296.0     0.0003034   3158.16138   3262.93726
  3368.0     0.0002969   3158.22485   3263.75049
  3256.0     0.0003071   3158.28809   3264.44897
  3212.0     0.0003113   3158.35132   3265.02515
  3282.0     0.0003047   3158.41406   3265.47437
  3341.0     0.0002993   3158.47681   3265.79028
  3274.0     0.0003054   3158.53931   3265.96851
  3306.0     0.0003025   3158.60181   3266.00659
  3277.0     0.0003052   3158.66382   3265.89990
  3260.0     0.0003067   3158.72583   3265.64819
  3274.0     0.0003054   3158.78760   3265.24854
  3293.0     0.0003037   3158.84912   3264.70166
  3267.0     0.0003061   3158.91064   3264.00732
  3351.0     0.0002984   3158.97192   3263.16797
  3284.0     0.0003045   3159.03296   3262.18555
  3213.0     0.0003112   3159.09375   3261.06494
  3330.0     0.0003003   3159.15430   3259.80713
  3321.0     0.0003011   3159.21484   3258.42017
  3286.0     0.0003043   3159.27515   3256.91016
  3135.0     0.0003190   3159.33521   3255.28076
  3150.0     0.0003175   3159.39502   3253.54346
  3249.0     0.0003078   3159.45483   3251.70044
  3262.0     0.0003066   3159.51416   3249.76465
  3248.0     0.0003079   3159.57349   3247.74121
  3269.0     0.0003059   3159.63257   3245.64136
  3276.0     0.0003053   3159.69165   3243.46777
  3244.0     0.0003083   3159.75024   3241.23584
  3258.0     0.0003069   3159.80884   3238.95020
  3207.0     0.0003118   3159.86719   3236.62280
  3229.0     0.0003097   3159.92529   3234.25635
  3244.0     0.0003083   3159.98315   3231.86450
  3345.0     0.0002990   3160.04102   3229.45239
  3290.0     0.0003040   3160.09863   3227.03149
  3302.0     0.0003028   3160.15601   3224.56274
  3248.0     0.0003079   3160.21313   3222.14282
  3190.0     0.0003135   3160.27002   3219.73389
  3230.0     0.0003096   3160.32690   3217.34570
  3332.0     0.0003001   3160.38354   3214.98071
  3165.0     0.0003160   3160.43970   3212.65015
  3233.0     0.0003093   3160.49609   3210.35645
  3166.0     0.0003159   3160.55200   3208.10986
  3165.0     0.0003160   3160.60767   3205.90845
  3162.0     0.0003163   3160.66333   3203.76392
  3215.0     0.0003110   3160.71875   3201.67529
  3179.0     0.0003146   3160.77393   3199.65039
  3266.0     0.0003062   3160.82886   3197.68579
  3227.0     0.0003099   3160.88379   3195.79175
  3170.0     0.0003155   3160.93823   3193.96533
  3168.0     0.0003157   3160.99268   3192.21240
  3170.0     0.0003155   3161.04688   3190.52808
  3196.0     0.0003129   3161.10083   3188.91821
  3214.0     0.0003111   3161.15479   3187.38135
  3141.0     0.0003184   3161.20825   3185.91895
  3242.0     0.0003085   3161.26172   3184.52734
  3109.0     0.0003216   3161.31494   3183.20898
  3178.0     0.0003147   3161.36768   3181.96191
  3178.0     0.0003147   3161.42065   3180.78418
  3268.0     0.0003060   3161.47314   3179.67676
  3133.0     0.0003192   3161.52563   3178.63501
  3233.0     0.0003093   3161.57764   3177.65820
  3213.0     0.0003112   3161.62964   3176.74487
  3108.0     0.0003218   3161.68140   3175.89380
  3226.0     0.0003100   3161.73291   3175.10010
  3205.0     0.0003120   3161.78442   3174.36353
  3203.0     0.0003122   3161.83545   3173.68066
  3170.0     0.0003155   3161.88647   3173.05054
  3193.0     0.0003132   3161.93726   3172.46899
  3166.0     0.0003159   3161.98779   3171.93481
  3145.0     0.0003180   3162.03809   3171.44507
  3160.0     0.0003165   3162.08813   3170.99805
  3146.0     0.0003179   3162.13818   3170.58911
  3128.0     0.0003197   3162.18799   3170.21875
  3163.0     0.0003162   3162.23755   3169.88403
  3190.0     0.0003135   3162.28662   3169.58203
  3152.0     0.0003173   3162.33594   3169.31079
  3195.0     0.0003130   3162.38477   3169.06860
  3157.0     0.0003168   3162.43335   3168.85352
  3207.0     0.0003118   3162.48193   3168.66382
  3185.0     0.0003140   3162.53027   3168.49658
  3078.0     0.0003249   3162.57837   3168.35156
  3171.0     0.0003154   3162.62622   3168.22632
  3150.0     0.0003175   3162.67383   3168.12012
  3064.0     0.0003264   3162.72144   3168.03101
  3231.0     0.0003095   3162.76855   3167.95850
  3185.0     0.0003140   3162.81567   3167.90063
  3164.0     0.0003161   3162.86230   3167.85693
  3228.0     0.0003098   3162.90918   3167.82593
  3107.0     0.0003219   3162.95557   3167.80737
  3272.0     0.0003056   3163.00171   3167.80029
  3094.0     0.0003232   3163.04761   3167.80396
  3161.0     0.0003164   3163.09351   3167.71460
  3121.0     0.0003204   3163.13916   3167.74023
  3159.0     0.0003166   3163.18457   3167.77441
  3110.0     0.0003215   3163.22974   3167.81836
  3155.0     0.0003170   3163.27466   3167.87207
  3218.0     0.0003108   3163.31934   3167.93433
  3188.0     0.0003137   3163.36401   3168.00659
  3194.0     0.0003131   3163.40820   3168.08887
  3006.0     0.0003327   3163.45239   3168.18164
  3079.0     0.0003248   3163.49634   3168.28540
  3119.0     0.0003206   3163.54004   3168.39893
  3157.0     0.0003168   3163.58350   3168.52637
  3099.0     0.0003227   3163.62695   3168.66650
  3083.0     0.0003244   3163.66992   3168.82007
  3185.0     0.0003140   3163.71289   3168.98901
  3146.0     0.0003179   3163.75562   3169.17480
  3135.0     0.0003190   3163.79810   3169.37866
  3094.0     0.0003232   3163.84033   3169.60205
  3219.0     0.0003107   3163.88232   3169.84717
  3151.0     0.0003174   3163.92432   3170.06567
  3226.0     0.0003100   3163.96582   3170.36035
  3069.0     0.0003258   3164.00732   3170.68433
  3115.0     0.0003210   3164.04858   3171.03906
  3191.0     0.0003134   3164.08960   3171.42798
  3195.0     0.0003130   3164.13037   3171.85327
  3228.0     0.0003098   3164.17090   3172.31934
  3067.0     0.0003261   3164.21118   3172.82861
  3177.0     0.0003148   3164.25146   3173.38501
  3047.0     0.0003282   3164.29150   3173.99170
  3219.0     0.0003107   3164.33130   3174.65454
  3226.0     0.0003100   3164.37061   3175.37646
  3177.0     0.0003148   3164.41016   3176.16113
  3285.0     0.0003044   3164.44922   3177.01343
  3241.0     0.0003085   3164.48804   3177.93896
  3310.0     0.0003021   3164.52686   3178.94043
  3165.0     0.0003160   3164.56543   3180.02490
  3074.0     0.0003253   3164.60376   3181.19507
  3161.0     0.0003164   3164.64185   3182.45605
  3095.0     0.0003231   3164.67969   3183.81396
  3217.0     0.0003108   3164.71729   3185.27124
  3256.0     0.0003071   3164.75488   3186.83496
  3168.0     0.0003157   3164.79199   3188.50537
  3204.0     0.0003121   3164.82910   3190.29150
  3108.0     0.0003218   3164.86597   3192.19312
  3215.0     0.0003110   3164.90259   3194.21582
  3103.0     0.0003223   3164.93896   3196.36011
  3098.0     0.0003228   3164.97534   3198.63306
  3105.0     0.0003221   3165.01123   3201.03247
  3141.0     0.0003184   3165.04712   3203.56201
  3319.0     0.0003013   3165.08276   3206.21875
  3106.0     0.0003220   3165.11816   3209.01050
  3124.0     0.0003201   3165.15332   3211.92920
  3169.0     0.0003156   3165.18823   3214.97803
  3110.0     0.0003215   3165.22314   3218.14966
  3174.0     0.0003151   3165.25781   3221.44946
  3195.0     0.0003130   3165.29199   3224.86548
  3178.0     0.0003147   3165.32617   3228.39771
  3187.0     0.0003138   3165.36011   3232.03516
  3198.0     0.0003127   3165.39404   3235.78101
  3174.0     0.0003151   3165.42749   3239.61572
  3181.0     0.0003144   3165.46094   3243.53833
  3274.0     0.0003054   3165.49414   3247.53271
  3231.0     0.0003095   3165.52710   3251.59790
  3327.0     0.0003006   3165.55981   3255.71216
  3259.0     0.0003068   3165.59229   3259.86865
  3297.0     0.0003033   3165.62451   3264.04663
  3350.0     0.0002985   3165.65674   3268.24390
  3330.0     0.0003003   3165.68872   3272.43286
  3393.0     0.0002947   3165.72046   3276.60376
  3332.0     0.0003001   3165.75195   3280.73364
  3356.0     0.0002980   3165.78320   3284.81494
  3405.0     0.0002937   3165.81445   3288.81885
  3368.0     0.0002969   3165.84546   3292.73413
  3377.0     0.0002961   3165.87598   3296.53613
  3248.0     0.0003079   3165.90649   3300.20728
  3297.0     0.0003033   3165.93701   3303.73584
  3310.0     0.0003021   3165.96704   3307.09326
  3362.0     0.0002974   3165.99707   3310.26782
  3328.0     0.0003005   3166.02661   3313.23755
  3404.0     0.0002938   3166.05615   3315.99365
  3272.0     0.0003056   3166.08569   3318.51416
  3372.0     0.0002966   3166.11475   3320.79004
  3344.0     0.0002990   3166.14355   3322.80664
  3366.0     0.0002971   3166.17236   3324.55884
  3411.0     0.0002932   3166.20093   3326.03564
  3289.0     0.0003040   3166.22925   3327.23413
  3347.0     0.0002988   3166.25732   3328.14893
  3383.0     0.0002956   3166.28540   3328.78149
  3388.0     0.0002952   3166.31323   3329.12915
  3347.0     0.0002988   3166.34082   3329.19629
  3183.0     0.0003142   3166.36816   3328.98584
  3402.0     0.0002939   3166.39526   3328.50415
  3329.0     0.0003004   3166.42212   3327.75684
  3243.0     0.0003084   3166.44897   3326.75122
  3368.0     0.0002969   3166.47559   3325.49512
  3361.0     0.0002975   3166.50195   3323.99731
  3338.0     0.0002996   3166.52832   3322.26855
  3345.0     0.0002990   3166.55420   3320.31641
  3237.0     0.0003089   3166.58008   3318.15503
  3467.0     0.0002884   3166.60571   3315.78906
  3289.0     0.0003040   3166.63110   3313.23560
  3225.0     0.0003101   3166.65649   3310.50244
  3193.0     0.0003132   3166.68164   3307.60596
  3372.0     0.0002966   3166.70654   3304.55078
  3299.0     0.0003031   3166.73120   3301.35791
  3328.0     0.0003005   3166.75562   3298.03662
  3255.0     0.0003072   3166.78003   3294.60425
  3355.0     0.0002981   3166.80420   3291.06714
  3284.0     0.0003045   3166.82813   3287.44800
  3248.0     0.0003079   3166.85181   3283.75562
  3327.0     0.0003006   3166.87549   3280.00903
  3258.0     0.0003069   3166.89868   3276.22241
  3254.0     0.0003073   3166.92212   3272.40234
  3190.0     0.0003135   3166.94507   3268.57129
  3301.0     0.0003029   3166.96802   3264.73901
  3291.0     0.0003039   3166.99048   3260.92212
  3241.0     0.0003085   3167.01318   3257.12451
  3247.0     0.0003080   3167.03540   3253.36597
  3266.0     0.0003062   3167.05762   3249.65332
  3262.0     0.0003066   3167.07959   3246.00146
  3224.0     0.0003102   3167.10132   3242.40991
  3214.0     0.0003111   3167.12280   3238.89624
  3236.0     0.0003090   3167.14429   3235.46362
  3270.0     0.0003058   3167.16553   3232.12280
  3361.0     0.0002975   3167.18652   3228.87207
  3380.0     0.0002959   3167.20752   3225.72485
  3304.0     0.0003027   3167.22827   3222.68115
  3247.0     0.0003080   3167.24878   3219.74878
  3311.0     0.0003020   3167.26904   3216.92285
  3149.0     0.0003176   3167.28931   3214.21509
  3237.0     0.0003089   3167.30933   3211.62061
  3326.0     0.0003007   3167.32910   3209.14624
  3294.0     0.0003036   3167.34888   3206.78613
  3348.0     0.0002987   3167.36841   3204.54688
  3302.0     0.0003028   3167.38770   3202.42456
  3266.0     0.0003062   3167.40698   3200.42188
  3335.0     0.0002999   3167.42603   3198.53369
  3297.0     0.0003033   3167.44482   3196.76270
  3293.0     0.0003037   3167.46362   3195.10449
  3260.0     0.0003067   3167.48193   3193.56055
  3269.0     0.0003059   3167.50049   3192.12598
  3388.0     0.0002952   3167.51855   3190.80127
  3278.0     0.0003051   3167.53662   3189.58154
  3299.0     0.0003031   3167.55444   3188.46948
  3321.0     0.0003011   3167.57227   3187.45581
  3209.0     0.0003116   3167.58984   3186.54370
  3211.0     0.0003114   3167.60718   3185.72778
  3198.0     0.0003127   3167.62451   3185.00830
  3256.0     0.0003071   3167.64160   3184.38135
  3314.0     0.0003018   3167.65845   3183.84375
  3120.0     0.0003205   3167.67529   3183.39526
  3222.0     0.0003104   3167.69189   3183.03296
  3206.0     0.0003119   3167.70825   3182.75415
  3228.0     0.0003098   3167.72461   3182.55762
  3128.0     0.0003197   3167.74072   3182.44165
  3228.0     0.0003098   3167.75684   3182.40454
  3105.0     0.0003221   3167.77271   3182.44409
  3242.0     0.0003085   3167.78833   3182.55884
  3220.0     0.0003106   3167.80396   3182.74731
  3136.0     0.0003189   3167.81934   3183.00879
  3279.0     0.0003050   3167.83472   3183.34082
  3213.0     0.0003112   3167.84985   3183.74316
  3132.0     0.0003193   3167.86475   3184.21436
  3175.0     0.0003150   3167.87964   3184.75317
  3228.0     0.0003098   3167.89429   3185.35693
  3121.0     0.0003204   3167.90894   3186.02637
  3283.0     0.0003046   3167.92334   3186.75903
  3204.0     0.0003121   3167.93750   3187.55469
  3121.0     0.0003204   3167.95166   3188.41040
  3205.0     0.0003120   3167.96582   3189.29419
  3155.0     0.0003170   3167.97974   3190.26758
  3241.0     0.0003085   3167.99341   3191.29810
  3167.0     0.0003158   3168.00708   3192.38184
  3216.0     0.0003109   3168.02051   3193.51953
  3173.0     0.0003152   3168.03394   3194.70581
  3238.0     0.0003088   3168.04712   3195.94116
  3101.0     0.0003225   3168.06006   3197.22046
  3170.0     0.0003155   3168.07324   3198.54395
  3176.0     0.0003149   3168.08594   3199.90527
  3151.0     0.0003174   3168.09863   3201.30396
  3294.0     0.0003036   3168.11133   3202.73340
  3218.0     0.0003108   3168.12378   3204.19434
  3076.0     0.0003251   3168.13623   3205.67822
  3155.0     0.0003170   3168.14844   3207.18359
  3282.0     0.0003047   3168.16040   3208.70483
  3105.0     0.0003221   3168.17261   3210.23608
  3144.0     0.0003181   3168.18433   3211.77637
  3269.0     0.0003059   3168.19604   3213.31665
  3345.0     0.0002990   3168.20776   3214.85278
  3251.0     0.0003076   3168.21924   3216.39795
  3206.0     0.0003119   3168.23071   3217.91016
  3117.0     0.0003208   3168.24219   3219.40039
  3187.0     0.0003138   3168.25342   3220.86401
  3242.0     0.0003085   3168.26440   3222.29272
  3201.0     0.0003124   3168.27539   3223.68579
  3206.0     0.0003119   3168.28638   3225.03320
  3208.0     0.0003117   3168.29712   3226.33179
  3241.0     0.0003085   3168.30786   3227.57471
  3268.0     0.0003060   3168.31836   3228.75952
  3257.0     0.0003070   3168.32886   3229.87939
  3262.0     0.0003066   3168.33936   3230.93115
  3242.0     0.0003085   3168.34961   3231.90942
  3251.0     0.0003076   3168.35986   3232.81348
  3300.0     0.0003030   3168.37012   3233.63843
  3242.0     0.0003085   3168.38013   3234.38208
  3236.0     0.0003090   3168.38989   3235.04028
  3234.0     0.0003092   3168.39990   3235.61353
  3232.0     0.0003094   3168.40967   3236.09985
  3338.0     0.0002996   3168.41919   3236.49683
  3234.0     0.0003092   3168.42896   3236.80322
  3286.0     0.0003043   3168.43848   3237.01953
  3254.0     0.0003073   3168.44775   3237.14429
  3114.0     0.0003211   3168.45728   3237.17700
  3356.0     0.0002980   3168.46655   3237.07910
  3214.0     0.0003111   3168.47559   3236.94678
  3255.0     0.0003072   3168.48486   3236.70654
  3132.0     0.0003193   3168.49390   3236.37598
  3219.0     0.0003107   3168.50293   3235.95776
  3330.0     0.0003003   3168.51172   3235.45264
  3308.0     0.0003023   3168.52051   3234.86279
  3183.0     0.0003142   3168.52930   3234.19067
  3240.0     0.0003086   3168.53809   3233.44067
  3192.0     0.0003133   3168.54663   3232.61426
  3134.0     0.0003191   3168.55542   3231.71533
  3202.0     0.0003123   3168.56396   3230.74829
  3226.0     0.0003100   3168.57227   3229.71729
  3203.0     0.0003122   3168.58081   3228.59180
  3285.0     0.0003044   3168.58911   3227.44482
  3243.0     0.0003084   3168.59741   3226.24878
  3232.0     0.0003094   3168.60571   3225.00537
  3114.0     0.0003211   3168.61377   3223.72339
  3282.0     0.0003047   3168.62207   3222.40161
  3158.0     0.0003167   3168.63013   3221.04980
  3294.0     0.0003036   3168.63818   3219.64990
  3137.0     0.0003188   3168.64624   3218.24878
  3221.0     0.0003105   3168.65430   3216.82642
  3162.0     0.0003163   3168.66211   3215.39160
  3212.0     0.0003113   3168.67017   3213.94580
  3294.0     0.0003036   3168.67798   3212.49585
  3169.0     0.0003156   3168.68579   3211.04004
  3321.0     0.0003011   3168.69360   3209.58765
  3240.0     0.0003086   3168.70142   3208.13940
  3113.0     0.0003212   3168.70923   3206.70068
  3123.0     0.0003202   3168.71704   3205.27148
  3116.0     0.0003209   3168.72461   3203.85840
  3139.0     0.0003186   3168.73242   3202.46167
  3267.0     0.0003061   3168.73999   3201.06958
  3163.0     0.0003162   3168.74780   3199.71606
  3146.0     0.0003179   3168.75537   3198.38867
  3014.0     0.0003318   3168.76294   3197.08862
  3223.0     0.0003103   3168.77051   3195.81982
  3115.0     0.0003210   3168.77808   3194.57910
  3199.0     0.0003126   3168.78589   3193.37720
  3205.0     0.0003120   3168.79346   3192.20435
  3193.0     0.0003132   3168.80103   3191.06860
  3156.0     0.0003169   3168.80859   3189.97607
  3128.0     0.0003197   3168.81616   3188.91235
  3205.0     0.0003120   3168.82373   3187.88647
  3196.0     0.0003129   3168.83130   3186.89795
  3145.0     0.0003180   3168.83887   3185.94897
  3178.0     0.0003147   3168.84668   3185.03638
  3187.0     0.0003138   3168.85425   3184.16260
  3103.0     0.0003223   3168.86182   3183.32642
  3209.0     0.0003116   3168.86938   3182.52930
  3264.0     0.0003064   3168.87720   3181.76733
  3165.0     0.0003160   3168.88477   3181.04297
  3222.0     0.0003104   3168.89258   3180.35352
  3169.0     0.0003156   3168.90039   3179.70020
  3239.0     0.0003087   3168.90820   3179.07983
  3121.0     0.0003204   3168.91602   3178.49316
  3159.0     0.0003166   3168.92383   3177.93945
  3216.0     0.0003109   3168.93164   3177.41650
  3193.0     0.0003132   3168.93945   3176.92334
  3091.0     0.0003235   3168.94751   3176.45947
  3190.0     0.0003135   3168.95557   3176.02417
  3160.0     0.0003165   3168.96338   3175.61597
  3169.0     0.0003156   3168.97168   3175.23315
  3109.0     0.0003216   3168.97974   3174.87451
  3088.0     0.0003238   3168.98779   3174.54175
  3218.0     0.0003108   3168.99609   3174.23047
  3104.0     0.0003222   3169.00439   3173.93896
  3094.0     0.0003232   3169.01270   3173.67261
  3196.0     0.0003129   3169.02124   3173.42041
  3183.0     0.0003142   3169.02954   3173.18677
  3250.0     0.0003077   3169.03809   3172.97021
  3122.0     0.0003203   3169.04688   3172.76978
  3226.0     0.0003100   3169.05542   3172.58423
  3138.0     0.0003187   3169.06421   3172.41284
  3205.0     0.0003120   3169.07300   3172.25488
  3186.0     0.0003139   3169.08179   3172.10889
  3199.0     0.0003126   3169.09082   3171.97388
  3168.0     0.0003157   3169.09985   3171.85083
  3250.0     0.0003077   3169.10913   3171.73730
  3228.0     0.0003098   3169.11841   3171.63379
  3204.0     0.0003121   3169.12769   3171.53784
  3227.0     0.0003099   3169.13721   3171.45044
  3215.0     0.0003110   3169.14673   3171.36963
  3223.0     0.0003103   3169.15625   3171.29663
  3238.0     0.0003088   3169.16602   3171.22974
  3196.0     0.0003129   3169.17578   3171.16846
  3138.0     0.0003187   3169.18579   3171.11230
  3163.0     0.0003162   3169.19580   3171.06201
  3133.0     0.0003192   3169.20605   3171.01587
  3135.0     0.0003190   3169.21631   3170.97339
  3265.0     0.0003063   3169.22656   3170.93555
  3083.0     0.0003244   3169.23706   3170.90088
  3192.0     0.0003133   3169.24780   3170.86938
  3130.0     0.0003195   3169.25854   3170.84058
  3116.0     0.0003209   3169.26953   3170.81519
  3151.0     0.0003174   3169.28052   3170.79199
  3216.0     0.0003109   3169.29175   3170.77026
  3208.0     0.0003117   3169.30298   3170.75146
  3156.0     0.0003169   3169.31445   3170.73486
  3148.0     0.0003177   3169.32617   3170.71924
  3251.0     0.0003076   3169.33789   3170.70557
  3189.0     0.0003136   3169.34961   3170.69849
  3195.0     0.0003130   3169.36182   3170.68750
  3172.0     0.0003153   3169.37402   3170.67822
  3239.0     0.0003087   3169.38623   3170.67041
  3175.0     0.0003150   3169.39893   3170.66333
  3227.0     0.0003099   3169.41162   3170.65723
  3085.0     0.0003241   3169.42432   3170.65210
  3109.0     0.0003216   3169.43750   3170.64844
  3184.0     0.0003141   3169.45068   3170.64502
  3192.0     0.0003133   3169.46411   3170.64282
  3188.0     0.0003137   3169.47754   3170.64087
  3208.0     0.0003117   3169.49146   3170.64038
  3224.0     0.0003102   3169.50537   3170.63965
  3153.0     0.0003172   3169.51953   3170.64063
  3175.0     0.0003150   3169.53394   3170.64160
  3200.0     0.0003125   3169.54834   3170.64380
  3181.0     0.0003144   3169.56299   3170.64575
  3245.0     0.0003082   3169.57813   3170.64868
  3162.0     0.0003163   3169.59326   3170.65210
  3179.0     0.0003146   3169.60864   3170.65649
  3170.0     0.0003155   3169.62402   3170.66064
  3163.0     0.0003162   3169.63989   3170.66553
  3232.0     0.0003094   3169.65601   3170.67114
  3230.0     0.0003096   3169.67212   3170.67749
  3171.0     0.0003154   3169.68848   3170.68408
  3178.0     0.0003147   3169.70532   3170.69141
  3118.0     0.0003207   3169.72217   3170.69897
  3248.0     0.0003079   3169.73950   3170.70874
  3068.0     0.0003259   3169.75684   3170.71777
  3166.0     0.0003159   3169.77441   3170.72681
  3138.0     0.0003187   3169.79224   3170.73657
  3238.0     0.0003088   3169.81055   3170.74609
  3203.0     0.0003122   3169.82886   3170.75659
  3111.0     0.0003214   3169.84766   3170.76733
  3123.0     0.0003202   3169.86646   3170.77856
  3165.0     0.0003160   3169.88574   3170.79077
  3296.0     0.0003034   3169.90527   3170.80273
  3143.0     0.0003182   3169.92505   3170.81543
  3243.0     0.0003084   3169.94482   3170.82813
  3133.0     0.0003192   3169.96533   3170.84180
  3199.0     0.0003126   3169.98584   3170.85645
  3193.0     0.0003132   3170.00659   3170.87036
  3211.0     0.0003114   3170.02783   3170.88550
  3153.0     0.0003172   3170.04932   3170.90137
  3210.0     0.0003115   3170.07104   3170.91675
  3144.0     0.0003181   3170.09326   3170.93359
  3206.0     0.0003119   3170.11548   3170.95020
  3125.0     0.0003200   3170.13818   3170.96753
  3095.0     0.0003231   3170.16113   3170.98486
  3143.0     0.0003182   3170.18457   3171.00293
  3228.0     0.0003098   3170.20825   3171.02197
  3151.0     0.0003174   3170.23218   3171.04102
  3220.0     0.0003106   3170.25635   3171.06006
  3188.0     0.0003137   3170.28101   3171.08057
  3211.0     0.0003114   3170.30615   3171.10083
  3229.0     0.0003097   3170.33130   3171.12158
  3267.0     0.0003061   3170.35693   3171.14307
  3099.0     0.0003227   3170.38306   3171.16455
  3161.0     0.0003164   3170.40942   3171.18774
  3150.0     0.0003175   3170.43604   3171.20996
  3183.0     0.0003142   3170.46313   3171.23315
  3244.0     0.0003083   3170.49072   3171.25708
  3074.0     0.0003253   3170.51855   3171.28125
  3212.0     0.0003113   3170.54663   3171.30615
  3095.0     0.0003231   3170.57520   3171.33130
  3210.0     0.0003115   3170.60425   3171.35767
  3264.0     0.0003064   3170.63354   3171.38330
  3148.0     0.0003177   3170.66333   3171.40967
  3310.0     0.0003021   3170.69360   3171.43677
  3136.0     0.0003189   3170.72412   3171.46484
  3171.0     0.0003154   3170.75488   3171.49292
  3133.0     0.0003192   3170.78638   3171.52197
  3234.0     0.0003092   3170.81812   3171.55151
  3228.0     0.0003098   3170.85034   3171.58105
  3201.0     0.0003124   3170.88281   3171.61084
  3077.0     0.0003250   3170.91602   3171.64185
  3209.0     0.0003116   3170.94946   3171.67334
  3139.0     0.0003186   3170.98340   3171.70508
  3219.0     0.0003107   3171.01758   3171.73804
  3163.0     0.0003162   3171.05249   3171.77100
  3119.0     0.0003206   3171.08765   3171.80444
  3214.0     0.0003111   3171.12329   3171.83862
  3121.0     0.0003204   3171.15942   3171.87280
  3170.0     0.0003155   3171.19604   3171.90796
  3233.0     0.0003093   3171.23315   3171.94336
  3140.0     0.0003185   3171.27075   3171.98047
  3222.0     0.0003104   3171.30884   3172.01685
  3166.0     0.0003159   3171.34717   3172.05420
  3275.0     0.0003053   3171.38623   3172.09229
  3228.0     0.0003098   3171.42578   3172.13086
  3196.0     0.0003129   3171.46582   3172.16968
  3189.0     0.0003136   3171.50610   3172.21021
  3159.0     0.0003166   3171.54712   3172.25024
  3124.0     0.0003201   3171.58862   3172.29126
  3203.0     0.0003122   3171.63062   3172.33301
  3231.0     0.0003095   3171.67310   3172.37549
  3154.0     0.0003171   3171.71631   3172.41821
  3165.0     0.0003160   3171.75977   3172.46118
  3198.0     0.0003127   3171.80396   3172.50537
  3081.0     0.0003246   3171.84863   3172.54956
  3177.0     0.0003148   3171.89380   3172.59521
  3255.0     0.0003072   3171.93945   3172.64136
  3105.0     0.0003221   3171.98584   3172.68774
  3213.0     0.0003112   3172.03271   3172.62939
  3202.0     0.0003123   3172.08008   3172.67798
  3079.0     0.0003248   3172.12793   3172.72754
  3048.0     0.0003281   3172.17651   3172.77686
  3252.0     0.0003075   3172.22583   3172.82764
  3072.0     0.0003255   3172.27539   3172.87891
  3193.0     0.0003132   3172.32568   3172.93115
  3223.0     0.0003103   3172.37671   3172.98340
  3077.0     0.0003250   3172.42822   3173.03711
  3132.0     0.0003193   3172.48022   3173.09082
  3242.0     0.0003085   3172.53296   3173.17529
  3145.0     0.0003180   3172.58643   3173.23071
  3071.0     0.0003256   3172.64038   3173.28687
  3200.0     0.0003125   3172.69482   3173.34424
  3134.0     0.0003191   3172.75000   3173.40161
  3128.0     0.0003197   3172.80591   3173.52905
  3174.0     0.0003151   3172.86230   3173.58838
  3208.0     0.0003117   3172.91943   3173.64868
  3234.0     0.0003092   3172.97729   3173.70996
  3270.0     0.0003058   3173.03564   3173.77148
  3208.0     0.0003117   3173.09497   3173.83472
  3226.0     0.0003100   3173.15454   3173.84424
  3163.0     0.0003162   3173.21509   3173.90918
  3112.0     0.0003213   3173.27612   3173.97388
  3167.0     0.0003158   3173.33813   3174.04028
  3136.0     0.0003189   3173.40063   3174.10742
  3123.0     0.0003202   3173.46362   3174.17529
  3141.0     0.0003184   3173.52759   3174.24390
  3213.0     0.0003112   3173.59229   3174.31299
  3206.0     0.0003119   3173.65747   3174.38354
  3118.0     0.0003207   3173.72363   3174.45483
  3200.0     0.0003125   3173.79028   3174.52661
  3149.0     0.0003176   3173.85791   3174.59912
  3180.0     0.0003145   3173.92603   3174.67334
  3204.0     0.0003121   3173.99512   3174.74756
  3204.0     0.0003121   3174.06494   3174.82324
  3201.0     0.0003124   3174.13525   3174.89941
  3175.0     0.0003150   3174.20654   3174.97681
  3223.0     0.0003103   3174.27856   3175.05542
  3289.0     0.0003040   3174.35132   3175.13477
  3126.0     0.0003199   3174.42480   3175.21509
  3140.0     0.0003185   3174.49927   3175.29565
  3126.0     0.0003199   3174.57446   3175.37720
  3140.0     0.0003185   3174.65039   3175.46118
  3152.0     0.0003173   3174.72705   3175.54492
  3149.0     0.0003176   3174.80469   3175.63013
  3110.0     0.0003215   3174.88306   3175.71582
  3247.0     0.0003080   3174.96216   3175.80298
  3190.0     0.0003135   3175.04224   3175.89111
  3183.0     0.0003142   3175.12305   3175.98071
  3137.0     0.0003188   3175.20459   3176.07080
  3236.0     0.0003090   3175.28735   3176.16235
  3025.0     0.0003306   3175.37061   3176.25488
  3207.0     0.0003118   3175.45483   3176.34814
  3231.0     0.0003095   3175.53979   3176.44238
  3164.0     0.0003161   3175.62598   3176.53857
  3123.0     0.0003202   3175.71265   3176.63525
  3218.0     0.0003108   3175.80054   3176.73340
  3150.0     0.0003175   3175.88916   3176.83325
  3190.0     0.0003135   3175.97876   3176.93433
  3179.0     0.0003146   3176.06909   3177.03613
  3227.0     0.0003099   3176.16040   3177.13916
  3101.0     0.0003225   3176.25269   3177.24365
  3129.0     0.0003196   3176.34570   3177.34985
  3076.0     0.0003251   3176.43994   3177.45752
  3186.0     0.0003139   3176.53491   3177.56665
  3178.0     0.0003147   3176.63086   3177.67700
  3134.0     0.0003191   3176.72778   3177.78882
  3200.0     0.0003125   3176.82568   3177.90259
  3192.0     0.0003133   3176.92456   3178.01807
  3250.0     0.0003077   3177.02441   3178.13501
  3203.0     0.0003122   3177.12500   3178.25391
  3044.0     0.0003285   3177.22681   3178.37476
  3279.0     0.0003050   3177.32959   3178.49780
  3154.0     0.0003171   3177.43335   3178.62329
  3279.0     0.0003050   3177.53809   3178.75000
  3123.0     0.0003202   3177.64404   3178.87939
  3135.0     0.0003190   3177.75073   3179.01196
  3227.0     0.0003099   3177.85864   3179.14648
  3212.0     0.0003113   3177.96729   3179.28442
  3257.0     0.0003070   3178.07739   3179.42529
  3183.0     0.0003142   3178.18823   3179.56885
  3221.0     0.0003105   3178.30029   3179.71582
  3122.0     0.0003203   3178.41333   3179.86670
  3201.0     0.0003124   3178.52734   3180.02148
  3094.0     0.0003232   3178.64258   3180.18091
  3226.0     0.0003100   3178.75879   3180.34399
  3202.0     0.0003123   3178.87622   3180.55469
  3133.0     0.0003192   3178.99463   3180.72803
  3180.0     0.0003145   3179.11426   3180.90723
  3211.0     0.0003114   3179.23486   3181.09180
  3222.0     0.0003104   3179.35669   3181.28271
  3204.0     0.0003121   3179.47974   3181.48071
  3198.0     0.0003127   3179.60376   3181.68579
  3180.0     0.0003145   3179.72900   3181.89917
  3199.0     0.0003126   3179.85522   3182.11987
  3223.0     0.0003103   3179.98267   3182.35034
  3206.0     0.0003119   3180.11133   3182.58984
  3143.0     0.0003182   3180.24121   3182.83936
  3141.0     0.0003184   3180.37231   3183.10107
  3179.0     0.0003146   3180.50439   3183.37305
  3144.0     0.0003181   3180.63770   3183.65771
  3216.0     0.0003109   3180.77246   3183.95508
  3236.0     0.0003090   3180.90820   3184.26733
  3231.0     0.0003095   3181.04517   3184.59351
  3134.0     0.0003191   3181.18335   3184.93628
  3233.0     0.0003093   3181.32300   3185.29517
  3127.0     0.0003198   3181.46362   3185.67261
  3191.0     0.0003134   3181.60547   3186.06665
  3190.0     0.0003135   3181.74878   3186.48218
  3204.0     0.0003121   3181.89331   3186.91748
  3098.0     0.0003228   3182.03906   3187.37451
  3142.0     0.0003183   3182.18604   3187.85352
  3151.0     0.0003174   3182.33447   3188.35620
  3184.0     0.0003141   3182.48389   3188.88403
  3191.0     0.0003134   3182.63501   3189.43726
  3134.0     0.0003191   3182.78711   3190.00708
  3173.0     0.0003152   3182.94067   3190.61499
  3159.0     0.0003166   3183.09546   3191.25098
  3193.0     0.0003132   3183.25195   3191.91602
  3174.0     0.0003151   3183.40918   3192.61206
  3247.0     0.0003080   3183.56836   3193.33887
  3318.0     0.0003014   3183.72852   3194.09741
  3163.0     0.0003162   3183.89014   3194.88867
  3036.0     0.0003294   3184.05322   3195.71216
  3131.0     0.0003194   3184.21777   3196.57007
  3240.0     0.0003086   3184.38354   3197.46191
  3239.0     0.0003087   3184.55078   3198.38818
  3065.0     0.0003263   3184.71924   3199.34814
  3149.0     0.0003176   3184.88940   3200.34521
  3280.0     0.0003049   3185.06079   3201.37476
  3260.0     0.0003067   3185.23389   3202.43945
  3223.0     0.0003103   3185.40820   3203.53735
  3174.0     0.0003151   3185.58398   3204.66992
  3243.0     0.0003084   3185.76123   3205.81738
  3192.0     0.0003133   3185.93994   3207.01416
  3171.0     0.0003154   3186.12036   3208.24463
  3072.0     0.0003255   3186.30200   3209.50342
  3235.0     0.0003091   3186.48535   3210.77783
  3213.0     0.0003112   3186.66992   3212.09375
  3308.0     0.0003023   3186.85620   3213.43726
  3295.0     0.0003035   3187.04395   3214.80347
  3183.0     0.0003142   3187.23340   3216.19482
  3224.0     0.0003102   3187.42432   3217.60449
  3121.0     0.0003204   3187.61670   3219.03271
  3218.0     0.0003108   3187.81055   3220.47559
  3184.0     0.0003141   3188.00610   3221.93237
  3207.0     0.0003118   3188.20337   3223.39941
  3333.0     0.0003000   3188.40210   3224.87354
  3209.0     0.0003116   3188.60229   3226.35010
  3185.0     0.0003140   3188.80444   3227.83081
  3249.0     0.0003078   3189.00781   3229.30664
  3260.0     0.0003067   3189.21313   3230.77808
  3261.0     0.0003067   3189.41968   3232.23804
  3387.0     0.0002952   3189.62842   3233.68750
  3211.0     0.0003114   3189.83838   3235.10889
  3291.0     0.0003039   3190.05029   3236.51978
  3018.0     0.0003313   3190.26367   3237.90527
  3229.0     0.0003097   3190.47900   3239.26440
  3247.0     0.0003080   3190.69556   3240.59058
  3198.0     0.0003127   3190.91431   3241.88086
  3231.0     0.0003095   3191.13428   3243.13110
  3318.0     0.0003014   3191.35645   3244.33984
  3274.0     0.0003054   3191.58008   3245.50195
  3241.0     0.0003085   3191.80566   3246.61499
  3275.0     0.0003053   3192.03271   3247.67432
  3136.0     0.0003189   3192.26172   3248.68140
  3240.0     0.0003086   3192.49243   3249.62939
  3234.0     0.0003092   3192.72510   3250.51929
  3236.0     0.0003090   3192.95923   3251.34790
  3207.0     0.0003118   3193.19556   3252.11548
  3220.0     0.0003106   3193.43335   3252.81982
  3261.0     0.0003067   3193.67310   3253.46069
  3264.0     0.0003064   3193.91455   3254.03833
  3199.0     0.0003126   3194.15796   3254.55249
  3286.0     0.0003043   3194.40332   3255.00366
  3197.0     0.0003128   3194.65039   3255.39307
  3274.0     0.0003054   3194.89941   3255.72168
  3287.0     0.0003042   3195.15015   3255.98975
  3257.0     0.0003070   3195.40308   3256.20044
  3254.0     0.0003073   3195.65771   3256.35522
  3157.0     0.0003168   3195.91431   3256.45483
  3230.0     0.0003096   3196.17261   3256.50244
  3242.0     0.0003085   3196.43311   3256.49976
  3267.0     0.0003061   3196.69556   3256.44800
  3189.0     0.0003136   3196.95996   3256.35083
  3199.0     0.0003126   3197.22607   3256.21021
  3256.0     0.0003071   3197.49463   3256.02856
  3136.0     0.0003189   3197.76465   3255.80835
  3218.0     0.0003108   3198.03711   3255.55176
  3132.0     0.0003193   3198.31104   3255.26172
  3253.0     0.0003074   3198.58765   3254.94019
  3343.0     0.0002991   3198.86597   3254.59131
  3309.0     0.0003022   3199.14648   3254.21631
  3201.0     0.0003124   3199.42847   3253.81860
  3312.0     0.0003019   3199.71313   3253.40039
  3157.0     0.0003168   3199.99976   3252.96582
  3236.0     0.0003090   3200.28833   3252.51489
  3283.0     0.0003046   3200.57886   3252.05347
  3197.0     0.0003128   3200.87207   3251.58203
  3339.0     0.0002995   3201.16699   3251.10547
  3203.0     0.0003122   3201.46411   3250.62451
  3278.0     0.0003051   3201.76294   3250.14355
  3187.0     0.0003138   3202.06470   3249.66309
  3169.0     0.0003156   3202.36816   3249.18750
  3280.0     0.0003049   3202.67383   3248.71851
  3268.0     0.0003060   3202.98145   3248.25757
  3227.0     0.0003099   3203.29199   3247.80762
  3331.0     0.0003002   3203.60400   3247.36987
  3207.0     0.0003118   3203.91846   3246.94702
  3284.0     0.0003045   3204.23535   3246.53906
  3293.0     0.0003037   3204.55396   3246.14941
  3227.0     0.0003099   3204.87573   3245.77759
  3260.0     0.0003067   3205.19897   3245.42529
  3307.0     0.0003024   3205.52490   3245.09302
  3304.0     0.0003027   3205.85278   3244.78125
  3319.0     0.0003013   3206.18311   3244.49023
  3333.0     0.0003000   3206.51587   3244.22144
  3285.0     0.0003044   3206.85107   3243.97437
  3282.0     0.0003047   3207.18799   3243.74756
  3275.0     0.0003053   3207.52783   3243.54297
  3162.0     0.0003163   3207.86987   3243.35938
  3205.0     0.0003120   3208.21460   3243.19507
  3315.0     0.0003017   3208.56104   3243.05127
  3227.0     0.0003099   3208.91040   3242.92603
  3221.0     0.0003105   3209.26196   3242.81885
  3259.0     0.0003068   3209.61621   3242.72900
  3226.0     0.0003100   3209.97217   3242.65527
  3276.0     0.0003053   3210.33154   3242.59692
  3210.0     0.0003115   3210.69263   3242.55322
  3240.0     0.0003086   3211.05664   3242.52295
  3358.0     0.0002978   3211.42261   3242.50488
  3309.0     0.0003022   3211.79175   3242.49805
  3184.0     0.0003141   3212.16309   3242.50146
  3284.0     0.0003045   3212.53687   3242.51465
  3322.0     0.0003010   3212.91284   3242.53589
  3243.0     0.0003084   3213.29224   3242.56519
  3299.0     0.0003031   3213.67358   3242.60132
  3297.0     0.0003033   3214.05762   3242.64478
  3194.0    .            .            .
_pd_meas_number_of_points              5817
_pd_proc_number_of_points              5817

loop_
      _refln_index_h
      _refln_index_k
      _refln_index_l
_pd_refln_wavelength_id
      _refln_observed_status
      _refln_F_squared_meas
      _refln_F_squared_calc
      _refln_phase_calc
      _refln_d_spacing
      _gsas_i100_meas
   0   0   3  1 o  3007.594   2984.811   180.00   5.34650  57.61
   0   0   3  2 o  3002.735   2984.811   180.00   5.34650  28.61
   0   0   6  1 o  2694.988   2638.209    0.00    2.67325  12.63
   0   0   6  2 o  2612.962   2638.209    0.00    2.67325   6.06
   1   0   1  1 o  1220.785   1070.651   180.00   2.54575  14.26
   1   0   1  2 o  1351.845   1070.651   180.00   2.54575   8.06
   1   0  -2  1 o  2125.155   2054.581    0.00    2.45468  24.55
   1   0  -2  2 o  2139.077   2054.581    0.00    2.45468  12.31
   1   0   4  1 o  10173.797  10309.815   0.00    2.16876 100.00
   1   0   4  2 o  10214.546  10309.815   0.00    2.16876  49.95
   1   0  -5  1 o  457.410    437.112    180.00   2.00971   2.81
   1   0  -5  2 o  484.380    437.112    180.00   2.00971   1.52
   0   0   9  1 o  81.877     200.943    180.00   1.78217   0.00
   0   0   9  2 o  81.877     200.943    180.00   1.78217   0.00
   1   0   7  1 o  2193.719   2197.491   180.00   1.71277  11.77
   1   0   7  2 o  2214.610   2197.491   180.00   1.71277   5.92
   1   0  -8  1 o  5352.395   5249.228    0.00    1.58275  26.44
   1   0  -8  2 o  5313.023   5249.228    0.00    1.58275  13.05
   1   1   0  1 o  5646.988   5387.051    0.00    1.48866  24.77
   1   1   0  2 o  6552.253   5387.051    0.00    1.48866  14.49
   1   1   3  1 o  1099.407   1208.453   180.00   1.43410   7.56
   1   1   3  2 o  1272.551   1208.453   180.00   1.43410   4.53
   1   0  10  1 o  1909.015   1735.342    0.00    1.36194   6.56
   1   0  10  2 o  1929.128   1735.342    0.00    1.36194   3.31
   0   0  12  1 o  3067.453   2957.111    0.00    1.33662   3.51
   0   0  12  2 o  2726.751   2957.111    0.00    1.33662   1.53
   1   1   6  1 o  1214.191   1253.541    0.00    1.30059   7.25
   1   1   6  2 o  1267.972   1253.541    0.00    1.30059   3.81
   2   0  -1  1 o  498.202    689.225    180.00   1.28507   1.16
   2   0  -1  2 o  496.100    689.225    180.00   1.28507   0.58
   2   0   2  1 o  1021.164   1049.017    0.00    1.27287   2.88
   1   0 -11  2 o  1658.296   1594.678   180.00   1.26924   2.44
   2   0   2  2 o  1033.045   1049.017    0.00    1.27287   1.46
   1   0 -11  1 o  1579.640   1594.678   180.00   1.26924   4.62
   2   0  -4  1 o  3039.618   3144.929    0.00    1.22734   9.00
   2   0  -4  2 o  3396.084   3144.929    0.00    1.22734   5.08
   2   0   5  1 o  281.261    409.066    180.00   1.19623   0.50
   2   0   5  2 o  353.495    409.066    180.00   1.19623   0.36
   1   1   9  1 o  196.467    264.242    180.00   1.14251   0.62
   1   1   9  2 o  204.631    264.242    180.00   1.14251   0.33
   2   0  -7  1 o  1080.385   1037.687   180.00   1.12358   2.57
   2   0  -7  2 o  1259.537   1037.687   180.00   1.12358   1.55
   1   0  13  1 o  211.999    200.914    180.00   1.11295   0.40
   1   0  13  2 o  289.814    200.914    180.00   1.11295   0.31
   2   0   8  1 o  2193.141   1943.596    0.00    1.08438   5.48
   2   0   8  2 o  2364.143   1943.596    0.00    1.08438   2.97
   0   0  15  1 o  1005.223   1159.247   180.00   1.06930   0.74
   0   0  15  2 o  1522.065   1159.247   180.00   1.06930   0.61
   1   0 -14  1 o  1313.977   1111.371    0.00    1.04698   3.08
   1   0 -14  2 o  1301.445   1111.371    0.00    1.04698   1.52
   2   0 -10  2 o  809.988    774.848     0.00    1.00485   0.88
   2   0 -10  1 o  929.124    774.848     0.00    1.00485   2.08
   1   1  12  1 o  1281.361   1240.371    0.00    0.99456   5.83
   1   1  12  2 o  1146.510   1240.371    0.00    0.99456   2.55
   2   1   1  1 o  257.533    437.365    180.00   0.97276   0.75
   2   1   1  2 o  348.249    437.365    180.00   0.97276   0.62
   2   1  -2  1 o  453.086    503.331     0.00    0.96744   1.78
   2   0  11  1 o  812.259    844.345    180.00   0.96584   1.74
   2   1  -2  2 o  498.218    503.331     0.00    0.96744   1.01
   2   0  11  2 o  853.300    844.345    180.00   0.96584   0.93
   2   1   4  1 o  1440.541   1360.794    0.00    0.94699   6.78
   2   1   4  2 o  1860.260   1360.794    0.00    0.94699   4.54
   1   0  16  1 o  874.425    812.637     0.00    0.93434   1.99
   2   1  -5  1 o  286.685    290.031    180.00   0.93247   1.08
   1   0  16  2 o  780.810    812.637     0.00    0.93434   0.87
   2   1  -5  2 o  263.607    290.031    180.00   0.93247   0.48
   2   1   7  1 o  516.283    601.186    180.00   0.89681   2.24
   2   1   7  2 o  601.758    601.186    180.00   0.89681   1.37
   2   0 -13  1 o  209.083    165.659    180.00   0.89138   0.44
   0   0  18  1 o  1082.023   793.863     0.00    0.89108   0.92
_reflns_number_total                   70
_reflns_limit_h_min                    0
_reflns_limit_h_max                    2
_reflns_limit_k_min                    0
_reflns_limit_k_max                    1
_reflns_limit_l_min                    -17
_reflns_limit_l_max                    18
_reflns_d_resolution_high              0.891
_reflns_d_resolution_low               5.346
#--eof--eof--eof--eof--eof--eof--eof--eof--eof--eof--eof--eof--eof--eof--eof--#
#===END

data_EK_SN1C_publ

_pd_block_id
  2022-02-14T11:29|EK_SN1C|1%|D8

_audit_creation_method  "from EXP file using GSAS2CIF"
_audit_creation_date                   2022-02-14T11:29
_audit_author_name                     1%
_audit_update_record
; 2022-02-14T11:29  Initial CIF as created by GSAS2CIF
;

#=============================================================================
# this information describes the project, paper etc. for the CIF             #
# Acta Cryst. Section C papers and editorial correspondence is generated     #
# from the information in this section                                       #
#                                                                            #
#   (from)   CIF submission form for Rietveld refinements (Acta Cryst. C)    #
#                                                 Version 14 December 1998   #
#=============================================================================
# 1. SUBMISSION DETAILS

_publ_contact_author_name            ?   # Name of author for correspondence
_publ_contact_author_address             # Address of author for correspondence
; ?
;
_publ_contact_author_email           ?
_publ_contact_author_fax             ?
_publ_contact_author_phone           ?

_publ_contact_letter
; ?
;

_publ_requested_journal              ?
_publ_requested_coeditor_name        ?
_publ_requested_category             ?   # Acta C: one of CI/CM/CO/FI/FM/FO

#==============================================================================

# 2. PROCESSING SUMMARY (IUCr Office Use Only)

_journal_data_validation_number      ?

_journal_date_recd_electronic        ?
_journal_date_to_coeditor            ?
_journal_date_from_coeditor          ?
_journal_date_accepted               ?
_journal_date_printers_first         ?
_journal_date_printers_final         ?
_journal_date_proofs_out             ?
_journal_date_proofs_in              ?
_journal_coeditor_name               ?
_journal_coeditor_code               ?
_journal_coeditor_notes
; ?
;
_journal_techeditor_code             ?
_journal_techeditor_notes
; ?
;
_journal_coden_ASTM                  ?
_journal_name_full                   ?
_journal_year                        ?
_journal_volume                      ?
_journal_issue                       ?
_journal_page_first                  ?
_journal_page_last                   ?
_journal_paper_category              ?
_journal_suppl_publ_number           ?
_journal_suppl_publ_pages            ?

#==============================================================================

# 3. TITLE AND AUTHOR LIST

_publ_section_title
; ?
;
_publ_section_title_footnote
; ?
;

# The loop structure below should contain the names and addresses of all
# authors, in the required order of publication. Repeat as necessary.

loop_
	_publ_author_name
        _publ_author_footnote
	_publ_author_address
 ?                                   #<--'Last name, first name'
; ?
;
; ?
;

#==============================================================================

# 4. TEXT

_publ_section_synopsis
;  ?
;
_publ_section_abstract
; ?
;
_publ_section_comment
; ?
;
_publ_section_exptl_prep      # Details of the preparation of the sample(s)
                              # should be given here.
; ?
;
_publ_section_exptl_refinement
; ?
;
_publ_section_references
; ?
;
_publ_section_figure_captions
; ?
;
_publ_section_acknowledgements
; ?
;

#=============================================================================
# 5. OVERALL REFINEMENT & COMPUTING DETAILS

_refine_special_details
; ?
;
_pd_proc_ls_special_details
; ?
;

# The following items are used to identify the programs used.
_computing_molecular_graphics     ?
_computing_publication_material   ?

_refine_ls_weighting_scheme       ?
_refine_ls_weighting_details      ?
_refine_ls_hydrogen_treatment     ?
_refine_ls_extinction_method      ?
_refine_ls_extinction_coef        ?
_refine_ls_number_constraints     ?

_refine_ls_restrained_S_all       ?
_refine_ls_restrained_S_obs       ?

#==============================================================================
# 6. SAMPLE PREPARATION DATA

# (In the unusual case where multiple samples are used in a single
#  Rietveld study, this information should be moved into the phase
#  blocks)

# The following three fields describe the preparation of the material.
# The cooling rate is in K/min.  The pressure at which the sample was
# prepared is in kPa.  The temperature of preparation is in K.

_pd_prep_cool_rate                2
_pd_prep_pressure                 ?
_pd_prep_temperature              298.15

_pd_char_colour                   Brown       # use ICDD colour descriptions
_refine_ls_shift/su_max                0.03
_refine_ls_shift/su_mean               0.01
_computing_structure_refinement        GSAS
_refine_ls_number_parameters           24
_refine_ls_goodness_of_fit_all         1.26
_refine_ls_number_restraints           0
_refine_ls_matrix_type                 full
#==============================================================================
# 7. CHEMICAL, STRUCTURAL AND CRYSTAL DATA

_pd_char_particle_morphology      ?

_chemical_name_systematic
; ?
;
_chemical_name_common             ?
_chemical_formula_moiety          ?
_chemical_formula_structural      'Na (Ni0.33 Fe0.33 Mn0.33 Sn0.01) O2'
_chemical_formula_analytical      ?
_chemical_melting_point           ?
_chemical_compound_source         ?       # for minerals and
                                          # natural products
_symmetry_space_group_name_Hall   'R -3 m'

_exptl_crystal_F_000               ?
_exptl_crystal_density_diffrn      4.51
_exptl_crystal_density_meas        ?
_exptl_crystal_density_method      ?

_cell_measurement_temperature     298.15

_cell_special_details
; ?
;

_geom_special_details             ?

# The following item identifies the program(s) used (if appropriate).
_computing_structure_solution     ?

#==============================================================================

# 8. Phase information from GSAS

_pd_phase_name
    "from C:/GSAS/MyWork/XRD rfinement/1%/Refine by GASA1 - Na 3b site/"
_cell_length_a                         2.98597(9)
_cell_length_b                         2.98597
_cell_length_c                         16.0103(7)
_cell_angle_alpha                      90.0
_cell_angle_beta                       90.0
_cell_angle_gamma                      120.0
_cell_volume                           123.624(10)
_symmetry_cell_setting                 trigonal
_symmetry_space_group_name_H-M         "R -3 m"
loop_
    _space_group_symop_id
    _space_group_symop_operation_xyz
     1  x,y,z
     2  -y,x-y,z
     3  y-x,-x,z
     4  y-x,y,z
     5  -y,-x,z
     6  x,x-y,z
     7  -x,-y,-z
     8  y,y-x,-z
     9  x-y,x,-z
    10  x-y,-y,-z
    11  y,x,-z
    12  -x,y-x,-z
    13  2/3+x,1/3+y,1/3+z
    14  2/3-y,1/3+x-y,1/3+z
    15  2/3+y-x,1/3-x,1/3+z
    16  2/3+y-x,1/3+y,1/3+z
    17  2/3-y,1/3-x,1/3+z
    18  2/3+x,1/3+x-y,1/3+z
    19  2/3-x,1/3-y,1/3-z
    20  2/3+y,1/3+y-x,1/3-z
    21  2/3+x-y,1/3+x,1/3-z
    22  2/3+x-y,1/3-y,1/3-z
    23  2/3+y,1/3+x,1/3-z
    24  2/3-x,1/3+y-x,1/3-z
    25  1/3+x,2/3+y,2/3+z
    26  1/3-y,2/3+x-y,2/3+z
    27  1/3+y-x,2/3-x,2/3+z
    28  1/3+y-x,2/3+y,2/3+z
    29  1/3-y,2/3-x,2/3+z
    30  1/3+x,2/3+x-y,2/3+z
    31  1/3-x,2/3-y,2/3-z
    32  1/3+y,2/3+y-x,2/3-z
    33  1/3+x-y,2/3+x,2/3-z
    34  1/3+x-y,2/3-y,2/3-z
    35  1/3+y,2/3+x,2/3-z
    36  1/3-x,2/3+y-x,2/3-z

# ATOMIC COORDINATES AND DISPLACEMENT PARAMETERS


loop_
      _atom_site_type_symbol
      _atom_site_label
      _atom_site_fract_x
      _atom_site_fract_y
      _atom_site_fract_z
      _atom_site_occupancy
      _atom_site_thermal_displace_type
      _atom_site_U_iso_or_equiv
      _atom_site_symmetry_multiplicity
Na
Na1     0.0          0.0          0.0          0.9901     Uiso   0.0406(13)    3
Ni
Ni1     0.0          0.0          0.5          0.33       Uiso   0.0249(8)     3
Fe
Fe1     0.0          0.0          0.5          0.33       Uiso   0.0249(8)     3
Mn
Mn1     0.0          0.0          0.5          0.33       Uiso   0.0249(8)     3
O-
O1      0.0          0.0          0.23009(16)  1.0        Uiso   0.0276(12)    6
Sn
Sn1     0.0          0.0          0.5          0.0099     Uiso   0.0249(8)     3
 
# If you change Z, be sure to change all 3 of the following
_chemical_formula_sum                  "Fe0.33 Mn0.33 Na0.99 Ni0.33 Sn0.01 O2"
_chemical_formula_weight               111.86
_cell_formula_units_Z                  3

# MOLECULAR GEOMETRY

loop_
      _geom_bond_atom_site_label_1
      _geom_bond_atom_site_label_2
      _geom_bond_distance
      _geom_bond_site_symmetry_1
      _geom_bond_site_symmetry_2
      _geom_bond_publ_flag
  Na1       Na1             2.98597(9)  .      1_445  N
  Na1       Na1             2.98597(9)  .      1_455  N
  Na1       Na1             2.98597(9)  .      1_545  N
  Na1       Na1             2.98597(9)  .      1_565  N
  Na1       Na1             2.98597(9)  .      1_655  N
  Na1       Na1             2.98597(9)  .      1_665  N
  Na1       Ni1            3.17684(10)  .    101_444  N
  Na1       Ni1            3.17684(10)  .    101_544  N
  Na1       Ni1            3.17684(10)  .    101_554  N
  Na1       Ni1            3.17684(10)  .    201_444  N
  Na1       Ni1            3.17684(10)  .    201_454  N
  Na1       Ni1            3.17684(10)  .    201_554  N
  Na1       Fe1            3.17684(10)  .    101_444  N
  Na1       Fe1            3.17684(10)  .    101_544  N
  Na1       Fe1            3.17684(10)  .    101_554  N
  Na1       Fe1            3.17684(10)  .    201_444  N
  Na1       Fe1            3.17684(10)  .    201_454  N
  Na1       Fe1            3.17684(10)  .    201_554  N
  Na1       Mn1            3.17684(10)  .    101_444  N
  Na1       Mn1            3.17684(10)  .    101_544  N
  Na1       Mn1            3.17684(10)  .    101_554  N
  Na1       Mn1            3.17684(10)  .    201_444  N
  Na1       Mn1            3.17684(10)  .    201_454  N
  Na1       Mn1            3.17684(10)  .    201_554  N
  Na1       O1              2.3884(18)  .    101_444  N
  Na1       O1              2.3884(18)  .    101_544  N
  Na1       O1              2.3884(18)  .    101_554  N
  Na1       O1              2.3884(18)  .   -201_334  N
  Na1       O1              2.3884(18)  .   -201_344  N
  Na1       O1              2.3884(18)  .   -201_444  N
  Na1       Sn1            3.17684(10)  .    101_444  N
  Na1       Sn1            3.17684(10)  .    101_544  N
  Na1       Sn1            3.17684(10)  .    101_554  N
  Na1       Sn1            3.17684(10)  .    201_444  N
  Na1       Sn1            3.17684(10)  .    201_454  N
  Na1       Sn1            3.17684(10)  .    201_554  N
  Ni1       Na1            3.17684(10)  .    101_445  N
  Ni1       Na1            3.17684(10)  .    101_545  N
  Ni1       Na1            3.17684(10)  .    101_555  N
  Ni1       Na1            3.17684(10)  .    201_445  N
  Ni1       Na1            3.17684(10)  .    201_455  N
  Ni1       Na1            3.17684(10)  .    201_555  N
  Ni1       O1              2.0007(13)  .   -101_334  N
  Ni1       O1              2.0007(13)  .   -101_434  N
  Ni1       O1              2.0007(13)  .   -101_444  N
  Ni1       O1              2.0007(13)  .    201_445  N
  Ni1       O1              2.0007(13)  .    201_455  N
  Ni1       O1              2.0007(13)  .    201_555  N
  Ni1       Sn1             2.98597(9)  .      1_445  N
  Ni1       Sn1             2.98597(9)  .      1_455  N
  Ni1       Sn1             2.98597(9)  .      1_545  N
  Ni1       Sn1             2.98597(9)  .      1_565  N
  Ni1       Sn1             2.98597(9)  .      1_655  N
  Ni1       Sn1             2.98597(9)  .      1_665  N
  Fe1       Na1            3.17684(10)  .    101_445  N
  Fe1       Na1            3.17684(10)  .    101_545  N
  Fe1       Na1            3.17684(10)  .    101_555  N
  Fe1       Na1            3.17684(10)  .    201_445  N
  Fe1       Na1            3.17684(10)  .    201_455  N
  Fe1       Na1            3.17684(10)  .    201_555  N
  Fe1       O1              2.0007(13)  .   -101_334  N
  Fe1       O1              2.0007(13)  .   -101_434  N
  Fe1       O1              2.0007(13)  .   -101_444  N
  Fe1       O1              2.0007(13)  .    201_445  N
  Fe1       O1              2.0007(13)  .    201_455  N
  Fe1       O1              2.0007(13)  .    201_555  N
  Fe1       Sn1             2.98597(9)  .      1_445  N
  Fe1       Sn1             2.98597(9)  .      1_455  N
  Fe1       Sn1             2.98597(9)  .      1_545  N
  Fe1       Sn1             2.98597(9)  .      1_565  N
  Fe1       Sn1             2.98597(9)  .      1_655  N
  Fe1       Sn1             2.98597(9)  .      1_665  N
  Mn1       Na1            3.17684(10)  .    101_445  N
  Mn1       Na1            3.17684(10)  .    101_545  N
  Mn1       Na1            3.17684(10)  .    101_555  N
  Mn1       Na1            3.17684(10)  .    201_445  N
  Mn1       Na1            3.17684(10)  .    201_455  N
  Mn1       Na1            3.17684(10)  .    201_555  N
  Mn1       Mn1             2.98597(9)  .      1_445  N
  Mn1       Mn1             2.98597(9)  .      1_455  N
  Mn1       Mn1             2.98597(9)  .      1_545  N
  Mn1       Mn1             2.98597(9)  .      1_565  N
  Mn1       Mn1             2.98597(9)  .      1_655  N
  Mn1       Mn1             2.98597(9)  .      1_665  N
  Mn1       O1              2.0007(13)  .   -101_334  N
  Mn1       O1              2.0007(13)  .   -101_434  N
  Mn1       O1              2.0007(13)  .   -101_444  N
  Mn1       O1              2.0007(13)  .    201_445  N
  Mn1       O1              2.0007(13)  .    201_455  N
  Mn1       O1              2.0007(13)  .    201_555  N
  Mn1       Sn1             2.98597(9)  .      1_445  N
  Mn1       Sn1             2.98597(9)  .      1_455  N
  Mn1       Sn1             2.98597(9)  .      1_545  N
  Mn1       Sn1             2.98597(9)  .      1_565  N
  Mn1       Sn1             2.98597(9)  .      1_655  N
  Mn1       Sn1             2.98597(9)  .      1_665  N
  O1        Na1             2.3884(18)  .    201_445  N
  O1        Na1             2.3884(18)  .    201_455  N
  O1        Na1             2.3884(18)  .    201_555  N
  O1        Ni1             2.0007(13)  .    101_444  N
  O1        Ni1             2.0007(13)  .    101_544  N
  O1        Ni1             2.0007(13)  .    101_554  N
  O1        Fe1             2.0007(13)  .    101_444  N
  O1        Fe1             2.0007(13)  .    101_544  N
  O1        Fe1             2.0007(13)  .    101_554  N
  O1        Mn1             2.0007(13)  .    101_444  N
  O1        Mn1             2.0007(13)  .    101_544  N
  O1        Mn1             2.0007(13)  .    101_554  N
  O1        Sn1             2.0007(13)  .    101_444  N
  O1        Sn1             2.0007(13)  .    101_544  N
  O1        Sn1             2.0007(13)  .    101_554  N
  Sn1       Na1            3.17684(10)  .    101_445  N
  Sn1       Na1            3.17684(10)  .    101_545  N
  Sn1       Na1            3.17684(10)  .    101_555  N
  Sn1       Na1            3.17684(10)  .    201_445  N
  Sn1       Na1            3.17684(10)  .    201_455  N
  Sn1       Na1            3.17684(10)  .    201_555  N
  Sn1       Ni1             2.98597(9)  .      1_445  N
  Sn1       Ni1             2.98597(9)  .      1_455  N
  Sn1       Ni1             2.98597(9)  .      1_545  N
  Sn1       Ni1             2.98597(9)  .      1_565  N
  Sn1       Ni1             2.98597(9)  .      1_655  N
  Sn1       Ni1             2.98597(9)  .      1_665  N
  Sn1       Fe1             2.98597(9)  .      1_445  N
  Sn1       Fe1             2.98597(9)  .      1_455  N
  Sn1       Fe1             2.98597(9)  .      1_545  N
  Sn1       Fe1             2.98597(9)  .      1_565  N
  Sn1       Fe1             2.98597(9)  .      1_655  N
  Sn1       Fe1             2.98597(9)  .      1_665  N
  Sn1       Mn1             2.98597(9)  .      1_445  N
  Sn1       Mn1             2.98597(9)  .      1_455  N
  Sn1       Mn1             2.98597(9)  .      1_545  N
  Sn1       Mn1             2.98597(9)  .      1_565  N
  Sn1       Mn1             2.98597(9)  .      1_655  N
  Sn1       Mn1             2.98597(9)  .      1_665  N
  Sn1       O1              2.0007(13)  .   -101_334  N
  Sn1       O1              2.0007(13)  .   -101_434  N
  Sn1       O1              2.0007(13)  .   -101_444  N
  Sn1       O1              2.0007(13)  .    201_445  N
  Sn1       O1              2.0007(13)  .    201_455  N
  Sn1       O1              2.0007(13)  .    201_555  N
  Sn1       Sn1             2.98597(9)  .      1_445  N
  Sn1       Sn1             2.98597(9)  .      1_455  N
  Sn1       Sn1             2.98597(9)  .      1_545  N
  Sn1       Sn1             2.98597(9)  .      1_565  N
  Sn1       Sn1             2.98597(9)  .      1_655  N
  Sn1       Sn1             2.98597(9)  .      1_665  N

loop_
      _geom_angle_atom_site_label_1
      _geom_angle_atom_site_label_2
      _geom_angle_atom_site_label_3
      _geom_angle
      _geom_angle_site_symmetry_1
      _geom_angle_site_symmetry_2
      _geom_angle_site_symmetry_3
      _geom_angle_publ_flag
  Na1       Na1       Na1                   60.0      1_445  .      1_455  N
  Na1       Na1       Na1                   60.0      1_445  .      1_545  N
  Na1       Na1       Na1                  120.0      1_445  .      1_565  N
  Na1       Na1       Na1                  120.0      1_445  .      1_655  N
  Na1       Na1       Na1                  180.0      1_445  .      1_665  N
  Na1       Na1       Fe1            61.9684(11)      1_445  .    101_444  N
  Na1       Na1       Fe1                   90.0      1_445  .    101_544  N
  Na1       Na1       Fe1           118.0316(11)      1_445  .    101_554  N
  Na1       Na1       Fe1            61.9684(11)      1_445  .    201_444  N
  Na1       Na1       Fe1                   90.0      1_445  .    201_454  N
  Na1       Na1       Fe1           118.0317(11)      1_445  .    201_554  N
  Na1       Na1       Mn1            61.9684(11)      1_445  .    101_444  N
  Na1       Na1       Mn1                   90.0      1_445  .    101_544  N
  Na1       Na1       Mn1           118.0316(11)      1_445  .    101_554  N
  Na1       Na1       Mn1            61.9684(11)      1_445  .    201_444  N
  Na1       Na1       Mn1                   90.0      1_445  .    201_454  N
  Na1       Na1       Mn1           118.0317(11)      1_445  .    201_554  N
  Na1       Na1       O1              51.311(34)      1_445  .    101_444  N
  Na1       Na1       O1                    90.0      1_445  .    101_544  N
  Na1       Na1       O1             128.689(34)      1_445  .    101_554  N
  Na1       Na1       O1              51.311(34)      1_445  .   -201_334  N
  Na1       Na1       O1                    90.0      1_445  .   -201_344  N
  Na1       Na1       O1             128.689(34)      1_445  .   -201_444  N
  Na1       Na1       Sn1            61.9684(11)      1_445  .    101_444  N
  Na1       Na1       Na1                  120.0      1_455  .      1_545  N
  Na1       Na1       Na1                   60.0      1_455  .      1_565  N
  Na1       Na1       Na1                  180.0      1_455  .      1_655  N
  Na1       Na1       Na1                  120.0      1_455  .      1_665  N
  Na1       Na1       Fe1            61.9684(11)      1_455  .    101_444  N
  Na1       Na1       Fe1           118.0317(11)      1_455  .    101_544  N
  Na1       Na1       Fe1                   90.0      1_455  .    101_554  N
  Na1       Na1       Fe1                   90.0      1_455  .    201_444  N
  Na1       Na1       Fe1            61.9684(11)      1_455  .    201_454  N
  Na1       Na1       Fe1           118.0317(11)      1_455  .    201_554  N
  Na1       Na1       Mn1            61.9684(11)      1_455  .    101_444  N
  Na1       Na1       Mn1           118.0317(11)      1_455  .    101_544  N
  Na1       Na1       Mn1                   90.0      1_455  .    101_554  N
  Na1       Na1       Mn1                   90.0      1_455  .    201_444  N
  Na1       Na1       Mn1            61.9684(11)      1_455  .    201_454  N
  Na1       Na1       Mn1           118.0317(11)      1_455  .    201_554  N
  Na1       Na1       O1              51.311(34)      1_455  .    101_444  N
  Na1       Na1       O1             128.689(34)      1_455  .    101_544  N
  Na1       Na1       O1                    90.0      1_455  .    101_554  N
  Na1       Na1       O1                    90.0      1_455  .   -201_334  N
  Na1       Na1       O1              51.311(34)      1_455  .   -201_344  N
  Na1       Na1       O1             128.689(34)      1_455  .   -201_444  N
  Na1       Na1       Sn1            61.9684(11)      1_455  .    101_444  N
  Na1       Na1       Na1                  180.0      1_545  .      1_565  N
  Na1       Na1       Na1                   60.0      1_545  .      1_655  N
  Na1       Na1       Na1                  120.0      1_545  .      1_665  N
  Na1       Na1       Fe1                   90.0      1_545  .    101_444  N
  Na1       Na1       Fe1            61.9684(11)      1_545  .    101_544  N
  Na1       Na1       Fe1           118.0316(11)      1_545  .    101_554  N
  Na1       Na1       Fe1            61.9683(11)      1_545  .    201_444  N
  Na1       Na1       Fe1           118.0317(11)      1_545  .    201_454  N
  Na1       Na1       Fe1                   90.0      1_545  .    201_554  N
  Na1       Na1       Mn1                   90.0      1_545  .    101_444  N
  Na1       Na1       Mn1            61.9684(11)      1_545  .    101_544  N
  Na1       Na1       Mn1           118.0316(11)      1_545  .    101_554  N
  Na1       Na1       Mn1            61.9683(11)      1_545  .    201_444  N
  Na1       Na1       Mn1           118.0317(11)      1_545  .    201_454  N
  Na1       Na1       Mn1                   90.0      1_545  .    201_554  N
  Na1       Na1       O1                    90.0      1_545  .    101_444  N
  Na1       Na1       O1              51.311(34)      1_545  .    101_544  N
  Na1       Na1       O1             128.689(34)      1_545  .    101_554  N
  Na1       Na1       O1              51.311(34)      1_545  .   -201_334  N
  Na1       Na1       O1             128.689(34)      1_545  .   -201_344  N
  Na1       Na1       O1                    90.0      1_545  .   -201_444  N
  Na1       Na1       Sn1                   90.0      1_545  .    101_444  N
  Na1       Na1       Na1                  120.0      1_565  .      1_655  N
  Na1       Na1       Na1                   60.0      1_565  .      1_665  N
  Na1       Na1       Fe1                   90.0      1_565  .    101_444  N
  Na1       Na1       Fe1           118.0316(11)      1_565  .    101_544  N
  Na1       Na1       Fe1            61.9684(11)      1_565  .    101_554  N
  Na1       Na1       Fe1           118.0317(11)      1_565  .    201_444  N
  Na1       Na1       Fe1            61.9684(11)      1_565  .    201_454  N
  Na1       Na1       Fe1                   90.0      1_565  .    201_554  N
  Na1       Na1       Mn1                   90.0      1_565  .    101_444  N
  Na1       Na1       Mn1           118.0316(11)      1_565  .    101_544  N
  Na1       Na1       Mn1            61.9684(11)      1_565  .    101_554  N
  Na1       Na1       Mn1           118.0317(11)      1_565  .    201_444  N
  Na1       Na1       Mn1            61.9684(11)      1_565  .    201_454  N
  Na1       Na1       Mn1                   90.0      1_565  .    201_554  N
  Na1       Na1       O1                    90.0      1_565  .    101_444  N
  Na1       Na1       O1             128.689(34)      1_565  .    101_544  N
  Na1       Na1       O1              51.311(34)      1_565  .    101_554  N
  Na1       Na1       O1             128.689(34)      1_565  .   -201_334  N
  Na1       Na1       O1              51.311(34)      1_565  .   -201_344  N
  Na1       Na1       O1                    90.0      1_565  .   -201_444  N
  Na1       Na1       Sn1                   90.0      1_565  .    101_444  N
  Na1       Na1       Na1                   60.0      1_655  .      1_665  N
  Na1       Na1       Fe1           118.0316(11)      1_655  .    101_444  N
  Na1       Na1       Fe1            61.9684(11)      1_655  .    101_544  N
  Na1       Na1       Fe1                   90.0      1_655  .    101_554  N
  Na1       Na1       Fe1                   90.0      1_655  .    201_444  N
  Na1       Na1       Fe1           118.0317(11)      1_655  .    201_454  N
  Na1       Na1       Fe1            61.9683(11)      1_655  .    201_554  N
  Na1       Na1       Mn1           118.0316(11)      1_655  .    101_444  N
  Na1       Na1       Mn1            61.9684(11)      1_655  .    101_544  N
  Na1       Na1       Mn1                   90.0      1_655  .    101_554  N
  Na1       Na1       Mn1                   90.0      1_655  .    201_444  N
  Na1       Na1       Mn1           118.0317(11)      1_655  .    201_454  N
  Na1       Na1       Mn1            61.9683(11)      1_655  .    201_554  N
  Na1       Na1       O1             128.689(34)      1_655  .    101_444  N
  Na1       Na1       O1              51.311(34)      1_655  .    101_544  N
  Na1       Na1       O1                    90.0      1_655  .    101_554  N
  Na1       Na1       O1                    90.0      1_655  .   -201_334  N
  Na1       Na1       O1             128.689(34)      1_655  .   -201_344  N
  Na1       Na1       O1              51.311(34)      1_655  .   -201_444  N
  Na1       Na1       Sn1           118.0316(11)      1_655  .    101_444  N
  Na1       Na1       Fe1           118.0316(11)      1_665  .    101_444  N
  Na1       Na1       Fe1                   90.0      1_665  .    101_544  N
  Na1       Na1       Fe1            61.9684(11)      1_665  .    101_554  N
  Na1       Na1       Fe1           118.0317(11)      1_665  .    201_444  N
  Na1       Na1       Fe1                   90.0      1_665  .    201_454  N
  Na1       Na1       Fe1            61.9684(11)      1_665  .    201_554  N
  Na1       Na1       Mn1           118.0316(11)      1_665  .    101_444  N
  Na1       Na1       Mn1                   90.0      1_665  .    101_544  N
  Na1       Na1       Mn1            61.9684(11)      1_665  .    101_554  N
  Na1       Na1       Mn1           118.0317(11)      1_665  .    201_444  N
  Na1       Na1       Mn1                   90.0      1_665  .    201_454  N
  Na1       Na1       Mn1            61.9684(11)      1_665  .    201_554  N
  Na1       Na1       O1             128.689(34)      1_665  .    101_444  N
  Na1       Na1       O1                    90.0      1_665  .    101_544  N
  Na1       Na1       O1              51.311(34)      1_665  .    101_554  N
  Na1       Na1       O1             128.689(34)      1_665  .   -201_334  N
  Na1       Na1       O1                    90.0      1_665  .   -201_344  N
  Na1       Na1       O1              51.311(34)      1_665  .   -201_444  N
  Na1       Na1       Sn1           118.0316(11)      1_665  .    101_444  N
  Fe1       Na1       Fe1            56.0633(23)    101_444  .    101_544  N
  Fe1       Na1       Fe1            56.0633(23)    101_444  .    101_554  N
  Fe1       Na1       Fe1           123.9367(23)    101_444  .    201_444  N
  Fe1       Na1       Fe1           123.9367(23)    101_444  .    201_454  N
  Fe1       Na1       Fe1                  180.0    101_444  .    201_554  N
  Fe1       Na1       Mn1                    0.0    101_444  .    101_444  N
  Fe1       Na1       Mn1            56.0633(23)    101_444  .    101_544  N
  Fe1       Na1       Mn1            56.0633(23)    101_444  .    101_554  N
  Fe1       Na1       Mn1           123.9367(23)    101_444  .    201_444  N
  Fe1       Na1       Mn1           123.9367(23)    101_444  .    201_454  N
  Fe1       Na1       Mn1                  180.0    101_444  .    201_554  N
  Fe1       Na1       O1               100.93(4)    101_444  .    101_444  N
  Fe1       Na1       O1             141.003(30)    101_444  .    101_544  N
  Fe1       Na1       O1             141.003(30)    101_444  .    101_554  N
  Fe1       Na1       O1              38.997(30)    101_444  .   -201_334  N
  Fe1       Na1       O1              38.997(30)    101_444  .   -201_344  N
  Fe1       Na1       O1                79.07(4)    101_444  .   -201_444  N
  Fe1       Na1       Sn1                    0.0    101_444  .    101_444  N
  Fe1       Na1       Fe1            56.0633(23)    101_544  .    101_554  N
  Fe1       Na1       Fe1           123.9367(23)    101_544  .    201_444  N
  Fe1       Na1       Fe1                  180.0    101_544  .    201_454  N
  Fe1       Na1       Fe1           123.9367(23)    101_544  .    201_554  N
  Fe1       Na1       Mn1            56.0633(23)    101_544  .    101_444  N
  Fe1       Na1       Mn1                    0.0    101_544  .    101_544  N
  Fe1       Na1       Mn1            56.0633(23)    101_544  .    101_554  N
  Fe1       Na1       Mn1           123.9367(23)    101_544  .    201_444  N
  Fe1       Na1       Mn1                  180.0    101_544  .    201_454  N
  Fe1       Na1       Mn1           123.9367(23)    101_544  .    201_554  N
  Fe1       Na1       O1             141.003(30)    101_544  .    101_444  N
  Fe1       Na1       O1               100.93(4)    101_544  .    101_544  N
  Fe1       Na1       O1             141.003(30)    101_544  .    101_554  N
  Fe1       Na1       O1              38.997(30)    101_544  .   -201_334  N
  Fe1       Na1       O1                79.07(4)    101_544  .   -201_344  N
  Fe1       Na1       O1              38.997(30)    101_544  .   -201_444  N
  Fe1       Na1       Sn1            56.0633(23)    101_544  .    101_444  N
  Fe1       Na1       Fe1                  180.0    101_554  .    201_444  N
  Fe1       Na1       Fe1           123.9367(23)    101_554  .    201_454  N
  Fe1       Na1       Fe1           123.9367(23)    101_554  .    201_554  N
  Fe1       Na1       Mn1            56.0633(23)    101_554  .    101_444  N
  Fe1       Na1       Mn1            56.0633(23)    101_554  .    101_544  N
  Fe1       Na1       Mn1                    0.0    101_554  .    101_554  N
  Fe1       Na1       Mn1                  180.0    101_554  .    201_444  N
  Fe1       Na1       Mn1           123.9367(23)    101_554  .    201_454  N
  Fe1       Na1       Mn1           123.9367(23)    101_554  .    201_554  N
  Fe1       Na1       O1             141.003(30)    101_554  .    101_444  N
  Fe1       Na1       O1             141.003(30)    101_554  .    101_544  N
  Fe1       Na1       O1               100.93(4)    101_554  .    101_554  N
  Fe1       Na1       O1                79.07(4)    101_554  .   -201_334  N
  Fe1       Na1       O1              38.997(30)    101_554  .   -201_344  N
  Fe1       Na1       O1              38.997(30)    101_554  .   -201_444  N
  Fe1       Na1       Sn1            56.0633(23)    101_554  .    101_444  N
  Fe1       Na1       Fe1            56.0633(23)    201_444  .    201_454  N
  Fe1       Na1       Fe1            56.0633(23)    201_444  .    201_554  N
  Fe1       Na1       Mn1           123.9367(23)    201_444  .    101_444  N
  Fe1       Na1       Mn1           123.9367(23)    201_444  .    101_544  N
  Fe1       Na1       Mn1                  180.0    201_444  .    101_554  N
  Fe1       Na1       Mn1                    0.0    201_444  .    201_444  N
  Fe1       Na1       Mn1            56.0633(23)    201_444  .    201_454  N
  Fe1       Na1       Mn1            56.0633(23)    201_444  .    201_554  N
  Fe1       Na1       O1              38.997(30)    201_444  .    101_444  N
  Fe1       Na1       O1              38.997(30)    201_444  .    101_544  N
  Fe1       Na1       O1                79.07(4)    201_444  .    101_554  N
  Fe1       Na1       O1               100.93(4)    201_444  .   -201_334  N
  Fe1       Na1       O1             141.003(30)    201_444  .   -201_344  N
  Fe1       Na1       O1             141.003(30)    201_444  .   -201_444  N
  Fe1       Na1       Sn1           123.9367(23)    201_444  .    101_444  N
  Fe1       Na1       Fe1            56.0633(23)    201_454  .    201_554  N
  Fe1       Na1       Mn1           123.9367(23)    201_454  .    101_444  N
  Fe1       Na1       Mn1                  180.0    201_454  .    101_544  N
  Fe1       Na1       Mn1           123.9367(23)    201_454  .    101_554  N
  Fe1       Na1       Mn1            56.0633(23)    201_454  .    201_444  N
  Fe1       Na1       Mn1                    0.0    201_454  .    201_454  N
  Fe1       Na1       Mn1            56.0633(23)    201_454  .    201_554  N
  Fe1       Na1       O1              38.997(30)    201_454  .    101_444  N
  Fe1       Na1       O1                79.07(4)    201_454  .    101_544  N
  Fe1       Na1       O1              38.997(30)    201_454  .    101_554  N
  Fe1       Na1       O1             141.003(30)    201_454  .   -201_334  N
  Fe1       Na1       O1               100.93(4)    201_454  .   -201_344  N
  Fe1       Na1       O1             141.003(30)    201_454  .   -201_444  N
  Fe1       Na1       Sn1           123.9367(23)    201_454  .    101_444  N
  Fe1       Na1       Mn1                  180.0    201_554  .    101_444  N
  Fe1       Na1       Mn1           123.9367(23)    201_554  .    101_544  N
  Fe1       Na1       Mn1           123.9367(23)    201_554  .    101_554  N
  Fe1       Na1       Mn1            56.0633(23)    201_554  .    201_444  N
  Fe1       Na1       Mn1            56.0633(23)    201_554  .    201_454  N
  Fe1       Na1       Mn1                    0.0    201_554  .    201_554  N
  Fe1       Na1       O1                79.07(4)    201_554  .    101_444  N
  Fe1       Na1       O1              38.997(30)    201_554  .    101_544  N
  Fe1       Na1       O1              38.997(30)    201_554  .    101_554  N
  Fe1       Na1       O1             141.003(30)    201_554  .   -201_334  N
  Fe1       Na1       O1             141.003(30)    201_554  .   -201_344  N
  Fe1       Na1       O1               100.93(4)    201_554  .   -201_444  N
  Fe1       Na1       Sn1                  180.0    201_554  .    101_444  N
  Mn1       Na1       Mn1            56.0633(23)    101_444  .    101_544  N
  Mn1       Na1       Mn1            56.0633(23)    101_444  .    101_554  N
  Mn1       Na1       Mn1           123.9367(23)    101_444  .    201_444  N
  Mn1       Na1       Mn1           123.9367(23)    101_444  .    201_454  N
  Mn1       Na1       Mn1                  180.0    101_444  .    201_554  N
  Mn1       Na1       O1               100.93(4)    101_444  .    101_444  N
  Mn1       Na1       O1             141.003(30)    101_444  .    101_544  N
  Mn1       Na1       O1             141.003(30)    101_444  .    101_554  N
  Mn1       Na1       O1              38.997(30)    101_444  .   -201_334  N
  Mn1       Na1       O1              38.997(30)    101_444  .   -201_344  N
  Mn1       Na1       O1                79.07(4)    101_444  .   -201_444  N
  Mn1       Na1       Sn1                    0.0    101_444  .    101_444  N
  Mn1       Na1       Mn1            56.0633(23)    101_544  .    101_554  N
  Mn1       Na1       Mn1           123.9367(23)    101_544  .    201_444  N
  Mn1       Na1       Mn1                  180.0    101_544  .    201_454  N
  Mn1       Na1       Mn1           123.9367(23)    101_544  .    201_554  N
  Mn1       Na1       O1             141.003(30)    101_544  .    101_444  N
  Mn1       Na1       O1               100.93(4)    101_544  .    101_544  N
  Mn1       Na1       O1             141.003(30)    101_544  .    101_554  N
  Mn1       Na1       O1              38.997(30)    101_544  .   -201_334  N
  Mn1       Na1       O1                79.07(4)    101_544  .   -201_344  N
  Mn1       Na1       O1              38.997(30)    101_544  .   -201_444  N
  Mn1       Na1       Sn1            56.0633(23)    101_544  .    101_444  N
  Mn1       Na1       Mn1                  180.0    101_554  .    201_444  N
  Mn1       Na1       Mn1           123.9367(23)    101_554  .    201_454  N
  Mn1       Na1       Mn1           123.9367(23)    101_554  .    201_554  N
  Mn1       Na1       O1             141.003(30)    101_554  .    101_444  N
  Mn1       Na1       O1             141.003(30)    101_554  .    101_544  N
  Mn1       Na1       O1               100.93(4)    101_554  .    101_554  N
  Mn1       Na1       O1                79.07(4)    101_554  .   -201_334  N
  Mn1       Na1       O1              38.997(30)    101_554  .   -201_344  N
  Mn1       Na1       O1              38.997(30)    101_554  .   -201_444  N
  Mn1       Na1       Sn1            56.0633(23)    101_554  .    101_444  N
  Mn1       Na1       Mn1            56.0633(23)    201_444  .    201_454  N
  Mn1       Na1       Mn1            56.0633(23)    201_444  .    201_554  N
  Mn1       Na1       O1              38.997(30)    201_444  .    101_444  N
  Mn1       Na1       O1              38.997(30)    201_444  .    101_544  N
  Mn1       Na1       O1                79.07(4)    201_444  .    101_554  N
  Mn1       Na1       O1               100.93(4)    201_444  .   -201_334  N
  Mn1       Na1       O1             141.003(30)    201_444  .   -201_344  N
  Mn1       Na1       O1             141.003(30)    201_444  .   -201_444  N
  Mn1       Na1       Sn1           123.9367(23)    201_444  .    101_444  N
  Mn1       Na1       Mn1            56.0633(23)    201_454  .    201_554  N
  Mn1       Na1       O1              38.997(30)    201_454  .    101_444  N
  Mn1       Na1       O1                79.07(4)    201_454  .    101_544  N
  Mn1       Na1       O1              38.997(30)    201_454  .    101_554  N
  Mn1       Na1       O1             141.003(30)    201_454  .   -201_334  N
  Mn1       Na1       O1               100.93(4)    201_454  .   -201_344  N
  Mn1       Na1       O1             141.003(30)    201_454  .   -201_444  N
  Mn1       Na1       Sn1           123.9367(23)    201_454  .    101_444  N
  Mn1       Na1       O1                79.07(4)    201_554  .    101_444  N
  Mn1       Na1       O1              38.997(30)    201_554  .    101_544  N
  Mn1       Na1       O1              38.997(30)    201_554  .    101_554  N
  Mn1       Na1       O1             141.003(30)    201_554  .   -201_334  N
  Mn1       Na1       O1             141.003(30)    201_554  .   -201_344  N
  Mn1       Na1       O1               100.93(4)    201_554  .   -201_444  N
  Mn1       Na1       Sn1                  180.0    201_554  .    101_444  N
  O1        Na1       O1                77.38(7)    101_444  .    101_544  N
  O1        Na1       O1                77.38(7)    101_444  .    101_554  N
  O1        Na1       O1               102.62(7)    101_444  .   -201_334  N
  O1        Na1       O1               102.62(7)    101_444  .   -201_344  N
  O1        Na1       O1                   180.0    101_444  .   -201_444  N
  O1        Na1       Sn1              100.93(4)    101_444  .    101_444  N
  O1        Na1       O1                77.38(7)    101_544  .    101_554  N
  O1        Na1       O1               102.62(7)    101_544  .   -201_334  N
  O1        Na1       O1                   180.0    101_544  .   -201_344  N
  O1        Na1       O1               102.62(7)    101_544  .   -201_444  N
  O1        Na1       Sn1            141.003(30)    101_544  .    101_444  N
  O1        Na1       O1                   180.0    101_554  .   -201_334  N
  O1        Na1       O1               102.62(7)    101_554  .   -201_344  N
  O1        Na1       O1               102.62(7)    101_554  .   -201_444  N
  O1        Na1       Sn1            141.003(30)    101_554  .    101_444  N
  O1        Na1       O1                77.38(7)   -201_334  .   -201_344  N
  O1        Na1       O1                77.38(7)   -201_334  .   -201_444  N
  O1        Na1       Sn1             38.997(30)   -201_334  .    101_444  N
  O1        Na1       O1                77.38(7)   -201_344  .   -201_444  N
  O1        Na1       Sn1             38.997(30)   -201_344  .    101_444  N
  O1        Na1       Sn1               79.07(4)   -201_444  .    101_444  N
  O1        Ni1       O1                96.53(8)   -101_334  .   -101_434  N
  O1        Ni1       O1                96.53(8)   -101_334  .   -101_444  N
  O1        Ni1       O1                83.47(8)   -101_334  .    201_445  N
  O1        Ni1       O1                83.47(8)   -101_334  .    201_455  N
  O1        Ni1       O1                   180.0   -101_334  .    201_555  N
  O1        Ni1       O1                96.53(8)   -101_434  .   -101_444  N
  O1        Ni1       O1                83.47(8)   -101_434  .    201_445  N
  O1        Ni1       O1                   180.0   -101_434  .    201_455  N
  O1        Ni1       O1                83.47(8)   -101_434  .    201_555  N
  O1        Ni1       O1                   180.0   -101_444  .    201_445  N
  O1        Ni1       O1                83.47(8)   -101_444  .    201_455  N
  O1        Ni1       O1                83.47(8)   -101_444  .    201_555  N
  O1        Ni1       O1                96.53(8)    201_445  .    201_455  N
  O1        Ni1       O1                96.53(8)    201_445  .    201_555  N
  O1        Ni1       O1                96.53(8)    201_455  .    201_555  N
  Na1       Fe1       Na1            56.0633(23)    101_445  .    101_545  N
  Na1       Fe1       Na1            56.0633(23)    101_445  .    101_555  N
  Na1       Fe1       Na1           123.9367(23)    101_445  .    201_445  N
  Na1       Fe1       Na1           123.9367(23)    101_445  .    201_455  N
  Na1       Fe1       Na1                  180.0    101_445  .    201_555  N
  Na1       Fe1       O1                87.63(6)    101_445  .   -101_334  N
  Na1       Fe1       O1               131.30(5)    101_445  .   -101_434  N
  Na1       Fe1       O1               131.30(5)    101_445  .   -101_444  N
  Na1       Fe1       O1                48.70(5)    101_445  .    201_445  N
  Na1       Fe1       O1                48.70(5)    101_445  .    201_455  N
  Na1       Fe1       O1                92.37(6)    101_445  .    201_555  N
  Na1       Fe1       Na1            56.0633(23)    101_545  .    101_555  N
  Na1       Fe1       Na1           123.9367(23)    101_545  .    201_445  N
  Na1       Fe1       Na1                  180.0    101_545  .    201_455  N
  Na1       Fe1       Na1           123.9367(23)    101_545  .    201_555  N
  Na1       Fe1       O1               131.30(5)    101_545  .   -101_334  N
  Na1       Fe1       O1                87.63(6)    101_545  .   -101_434  N
  Na1       Fe1       O1               131.30(5)    101_545  .   -101_444  N
  Na1       Fe1       O1                48.70(5)    101_545  .    201_445  N
  Na1       Fe1       O1                92.37(6)    101_545  .    201_455  N
  Na1       Fe1       O1                48.70(5)    101_545  .    201_555  N
  Na1       Fe1       Na1                  180.0    101_555  .    201_445  N
  Na1       Fe1       Na1           123.9367(23)    101_555  .    201_455  N
  Na1       Fe1       Na1           123.9367(23)    101_555  .    201_555  N
  Na1       Fe1       O1               131.30(5)    101_555  .   -101_334  N
  Na1       Fe1       O1               131.30(5)    101_555  .   -101_434  N
  Na1       Fe1       O1                87.63(6)    101_555  .   -101_444  N
  Na1       Fe1       O1                92.37(6)    101_555  .    201_445  N
  Na1       Fe1       O1                48.70(5)    101_555  .    201_455  N
  Na1       Fe1       O1                48.70(5)    101_555  .    201_555  N
  Na1       Fe1       Na1            56.0633(23)    201_445  .    201_455  N
  Na1       Fe1       Na1            56.0633(23)    201_445  .    201_555  N
  Na1       Fe1       O1                48.70(5)    201_445  .   -101_334  N
  Na1       Fe1       O1                48.70(5)    201_445  .   -101_434  N
  Na1       Fe1       O1                92.37(6)    201_445  .   -101_444  N
  Na1       Fe1       O1                87.63(6)    201_445  .    201_445  N
  Na1       Fe1       O1               131.30(5)    201_445  .    201_455  N
  Na1       Fe1       O1               131.30(5)    201_445  .    201_555  N
  Na1       Fe1       Na1            56.0633(23)    201_455  .    201_555  N
  Na1       Fe1       O1                48.70(5)    201_455  .   -101_334  N
  Na1       Fe1       O1                92.37(6)    201_455  .   -101_434  N
  Na1       Fe1       O1                48.70(5)    201_455  .   -101_444  N
  Na1       Fe1       O1               131.30(5)    201_455  .    201_445  N
  Na1       Fe1       O1                87.63(6)    201_455  .    201_455  N
  Na1       Fe1       O1               131.30(5)    201_455  .    201_555  N
  Na1       Fe1       O1                92.37(6)    201_555  .   -101_334  N
  Na1       Fe1       O1                48.70(5)    201_555  .   -101_434  N
  Na1       Fe1       O1                48.70(5)    201_555  .   -101_444  N
  Na1       Fe1       O1               131.30(5)    201_555  .    201_445  N
  Na1       Fe1       O1               131.30(5)    201_555  .    201_455  N
  Na1       Fe1       O1                87.63(6)    201_555  .    201_555  N
  O1        Fe1       O1                96.53(8)   -101_334  .   -101_434  N
  O1        Fe1       O1                96.53(8)   -101_334  .   -101_444  N
  O1        Fe1       O1                83.47(8)   -101_334  .    201_445  N
  O1        Fe1       O1                83.47(8)   -101_334  .    201_455  N
  O1        Fe1       O1                   180.0   -101_334  .    201_555  N
  O1        Fe1       O1                96.53(8)   -101_434  .   -101_444  N
  O1        Fe1       O1                83.47(8)   -101_434  .    201_445  N
  O1        Fe1       O1                   180.0   -101_434  .    201_455  N
  O1        Fe1       O1                83.47(8)   -101_434  .    201_555  N
  O1        Fe1       O1                   180.0   -101_444  .    201_445  N
  O1        Fe1       O1                83.47(8)   -101_444  .    201_455  N
  O1        Fe1       O1                83.47(8)   -101_444  .    201_555  N
  O1        Fe1       O1                96.53(8)    201_445  .    201_455  N
  O1        Fe1       O1                96.53(8)    201_445  .    201_555  N
  O1        Fe1       O1                96.53(8)    201_455  .    201_555  N
  Na1       Mn1       Na1            56.0633(23)    101_445  .    101_545  N
  Na1       Mn1       Na1            56.0633(23)    101_445  .    101_555  N
  Na1       Mn1       Na1           123.9367(23)    101_445  .    201_445  N
  Na1       Mn1       Na1           123.9367(23)    101_445  .    201_455  N
  Na1       Mn1       Na1                  180.0    101_445  .    201_555  N
  Na1       Mn1       O1                87.63(6)    101_445  .   -101_334  N
  Na1       Mn1       O1               131.30(5)    101_445  .   -101_434  N
  Na1       Mn1       O1               131.30(5)    101_445  .   -101_444  N
  Na1       Mn1       O1                48.70(5)    101_445  .    201_445  N
  Na1       Mn1       O1                48.70(5)    101_445  .    201_455  N
  Na1       Mn1       O1                92.37(6)    101_445  .    201_555  N
  Na1       Mn1       Na1            56.0633(23)    101_545  .    101_555  N
  Na1       Mn1       Na1           123.9367(23)    101_545  .    201_445  N
  Na1       Mn1       Na1                  180.0    101_545  .    201_455  N
  Na1       Mn1       Na1           123.9367(23)    101_545  .    201_555  N
  Na1       Mn1       O1               131.30(5)    101_545  .   -101_334  N
  Na1       Mn1       O1                87.63(6)    101_545  .   -101_434  N
  Na1       Mn1       O1               131.30(5)    101_545  .   -101_444  N
  Na1       Mn1       O1                48.70(5)    101_545  .    201_445  N
  Na1       Mn1       O1                92.37(6)    101_545  .    201_455  N
  Na1       Mn1       O1                48.70(5)    101_545  .    201_555  N
  Na1       Mn1       Na1                  180.0    101_555  .    201_445  N
  Na1       Mn1       Na1           123.9367(23)    101_555  .    201_455  N
  Na1       Mn1       Na1           123.9367(23)    101_555  .    201_555  N
  Na1       Mn1       O1               131.30(5)    101_555  .   -101_334  N
  Na1       Mn1       O1               131.30(5)    101_555  .   -101_434  N
  Na1       Mn1       O1                87.63(6)    101_555  .   -101_444  N
  Na1       Mn1       O1                92.37(6)    101_555  .    201_445  N
  Na1       Mn1       O1                48.70(5)    101_555  .    201_455  N
  Na1       Mn1       O1                48.70(5)    101_555  .    201_555  N
  Na1       Mn1       Na1            56.0633(23)    201_445  .    201_455  N
  Na1       Mn1       Na1            56.0633(23)    201_445  .    201_555  N
  Na1       Mn1       O1                48.70(5)    201_445  .   -101_334  N
  Na1       Mn1       O1                48.70(5)    201_445  .   -101_434  N
  Na1       Mn1       O1                92.37(6)    201_445  .   -101_444  N
  Na1       Mn1       O1                87.63(6)    201_445  .    201_445  N
  Na1       Mn1       O1               131.30(5)    201_445  .    201_455  N
  Na1       Mn1       O1               131.30(5)    201_445  .    201_555  N
  Na1       Mn1       Na1            56.0633(23)    201_455  .    201_555  N
  Na1       Mn1       O1                48.70(5)    201_455  .   -101_334  N
  Na1       Mn1       O1                92.37(6)    201_455  .   -101_434  N
  Na1       Mn1       O1                48.70(5)    201_455  .   -101_444  N
  Na1       Mn1       O1               131.30(5)    201_455  .    201_445  N
  Na1       Mn1       O1                87.63(6)    201_455  .    201_455  N
  Na1       Mn1       O1               131.30(5)    201_455  .    201_555  N
  Na1       Mn1       O1                92.37(6)    201_555  .   -101_334  N
  Na1       Mn1       O1                48.70(5)    201_555  .   -101_434  N
  Na1       Mn1       O1                48.70(5)    201_555  .   -101_444  N
  Na1       Mn1       O1               131.30(5)    201_555  .    201_445  N
  Na1       Mn1       O1               131.30(5)    201_555  .    201_455  N
  Na1       Mn1       O1                87.63(6)    201_555  .    201_555  N
  O1        Mn1       O1                96.53(8)   -101_334  .   -101_434  N
  O1        Mn1       O1                96.53(8)   -101_334  .   -101_444  N
  O1        Mn1       O1                83.47(8)   -101_334  .    201_445  N
  O1        Mn1       O1                83.47(8)   -101_334  .    201_455  N
  O1        Mn1       O1                   180.0   -101_334  .    201_555  N
  O1        Mn1       O1                96.53(8)   -101_434  .   -101_444  N
  O1        Mn1       O1                83.47(8)   -101_434  .    201_445  N
  O1        Mn1       O1                   180.0   -101_434  .    201_455  N
  O1        Mn1       O1                83.47(8)   -101_434  .    201_555  N
  O1        Mn1       O1                   180.0   -101_444  .    201_445  N
  O1        Mn1       O1                83.47(8)   -101_444  .    201_455  N
  O1        Mn1       O1                83.47(8)   -101_444  .    201_555  N
  O1        Mn1       O1                96.53(8)    201_445  .    201_455  N
  O1        Mn1       O1                96.53(8)    201_445  .    201_555  N
  O1        Mn1       O1                96.53(8)    201_455  .    201_555  N
  Na1       O1        Na1               77.38(7)    201_445  .    201_455  N
  Na1       O1        Na1               77.38(7)    201_445  .    201_555  N
  Na1       O1        Ni1             92.308(20)    201_445  .    101_444  N
  Na1       O1        Ni1             92.308(20)    201_445  .    101_544  N
  Na1       O1        Ni1             166.70(11)    201_445  .    101_554  N
  Na1       O1        Fe1             92.308(20)    201_445  .    101_444  N
  Na1       O1        Fe1             92.308(20)    201_445  .    101_544  N
  Na1       O1        Fe1             166.70(11)    201_445  .    101_554  N
  Na1       O1        Mn1             92.308(20)    201_445  .    101_444  N
  Na1       O1        Mn1             92.308(20)    201_445  .    101_544  N
  Na1       O1        Mn1             166.70(11)    201_445  .    101_554  N
  Na1       O1        Sn1             92.308(20)    201_445  .    101_444  N
  Na1       O1        Sn1             92.308(20)    201_445  .    101_544  N
  Na1       O1        Sn1             166.70(11)    201_445  .    101_554  N
  Na1       O1        Na1               77.38(7)    201_455  .    201_555  N
  Na1       O1        Ni1             92.308(20)    201_455  .    101_444  N
  Na1       O1        Ni1             166.70(11)    201_455  .    101_544  N
  Na1       O1        Ni1             92.308(20)    201_455  .    101_554  N
  Na1       O1        Fe1             92.308(20)    201_455  .    101_444  N
  Na1       O1        Fe1             166.70(11)    201_455  .    101_544  N
  Na1       O1        Fe1             92.308(20)    201_455  .    101_554  N
[truncated: 1,806,929 more chars]
